# Supplementary material for: Direct and indirect neurogenesis from radial glial progenitor cell clones in the mouse neocortex
Source: EMBO J. 2025 Nov 20;45(1):182–209. doi: 10.1038/s44318-025-00624-9 (PMC12759082; doi:10.1038/s44318-025-00624-9)
Supplement: Supplementary file 7 — Source data Fig. 1C,D,F [file 44318_2025_624_MOESM7_ESM.zip]

Archive with 29 entries (21 files):
- Figure. 1C,D,F/
- Figure. 1C,D,F/1F/
- Figure. 1C,D,F/1D/
- Figure. 1C,D,F/1C/
- Figure. 1C,D,F/1F/N+1/
- Figure. 1C,D,F/1F/N/
- Figure. 1C,D,F/1F/README.txt
- Figure. 1C,D,F/1F/N+3/
- Figure. 1C,D,F/1F/N+2/
- Figure. 1C,D,F/1D/1D.tif
- Figure. 1C,D,F/1D/README.txt
- Figure. 1C,D,F/1C/1C_left.tif
- Figure. 1C,D,F/1C/1C_right.tif
- Figure. 1C,D,F/1F/N+1/3.tif
- Figure. 1C,D,F/1F/N+1/2.tif
- Figure. 1C,D,F/1F/N+1/1.tif
- Figure. 1C,D,F/1F/N+1/4.tif
- Figure. 1C,D,F/1F/N/3.tif
- Figure. 1C,D,F/1F/N/2.tif
- Figure. 1C,D,F/1F/N/1.tif
- Figure. 1C,D,F/1F/N/4.tif
- Figure. 1C,D,F/1F/N+3/3.tif
- Figure. 1C,D,F/1F/N+3/2.tif
- Figure. 1C,D,F/1F/N+3/1.tif
- Figure. 1C,D,F/1F/N+3/4.tif
- Figure. 1C,D,F/1F/N+2/3.tif
- Figure. 1C,D,F/1F/N+2/2.tif
- Figure. 1C,D,F/1F/N+2/1.tif
- Figure. 1C,D,F/1F/N+2/4.tif
