# Supplementary material for: Direct and indirect neurogenesis from radial glial progenitor cell clones in the mouse neocortex
Source: EMBO J. 2025 Nov 20;45(1):182–209. doi: 10.1038/s44318-025-00624-9 (PMC12759082; doi:10.1038/s44318-025-00624-9)
Supplement: Supplementary file 7 — Source data Fig. 1C,D,F [file 44318_2025_624_MOESM7_ESM.zip › Figure. 1C,D,F/1F/README.txt]

The images are first acquired by a confocal microscope, and then several fields of view are stitched together.
