# Supplementary material for: Direct and indirect neurogenesis from radial glial progenitor cell clones in the mouse neocortex
Source: EMBO J. 2025 Nov 20;45(1):182–209. doi: 10.1038/s44318-025-00624-9 (PMC12759082; doi:10.1038/s44318-025-00624-9)
Supplement: Supplementary file 8 — Source data Fig. 1G [file 44318_2025_624_MOESM8_ESM.zip]

Archive with 81 entries (59 files):
- 1G/
- 1G/n7/
- 1G/.DS_Store
- __MACOSX/1G/._.DS_Store
- 1G/n6/
- 1G/n1/
- 1G/n4/
- 1G/n3/
- 1G/n2/
- 1G/n5/
- 1G/README.txt
- 1G/n7/satb2+ctip2+fog2/
- 1G/n7/CFSE+GFP/
- 1G/n6/satb2+ctip2+fog2/
- 1G/n6/CFSE+GFP/
- 1G/n1/.DS_Store
- __MACOSX/1G/n1/._.DS_Store
- 1G/n1/satb2+ctip2+fog2/
- 1G/n1/CFSE+GFP/
- 1G/n4/satb2+ctip2+fog2/
- 1G/n4/CFSE+GFP/
- 1G/n3/satb2+ctip2+fog2/
- 1G/n3/CFSE+GFP/
- 1G/n2/satb2+ctip2+fog2/
- 1G/n2/CFSE+GFP/
- 1G/n5/satb2+ctip2+fog2/
- 1G/n5/CFSE+GFP/
- 1G/n7/satb2+ctip2+fog2/ctip2.tif
- 1G/n7/satb2+ctip2+fog2/satb2.tif
- 1G/n7/satb2+ctip2+fog2/fog2.tif
- 1G/n7/satb2+ctip2+fog2/GFP.tif
- 1G/n7/CFSE+GFP/CFSE+GFP.tif
- 1G/n7/CFSE+GFP/CFSE.tif
- 1G/n7/CFSE+GFP/GFP.tif
- 1G/n6/satb2+ctip2+fog2/ctip2.tif
- 1G/n6/satb2+ctip2+fog2/satb2.tif
- 1G/n6/satb2+ctip2+fog2/fog2.tif
- 1G/n6/satb2+ctip2+fog2/GFP.tif
- 1G/n6/CFSE+GFP/CFSE+GFP.tif
- 1G/n6/CFSE+GFP/CFSE.tif
- 1G/n6/CFSE+GFP/GFP.tif
- 1G/n6/CFSE+GFP/README.txt
- 1G/n1/satb2+ctip2+fog2/ctip2.tif
- 1G/n1/satb2+ctip2+fog2/satb2.tif
- 1G/n1/satb2+ctip2+fog2/fog2.tif
- 1G/n1/satb2+ctip2+fog2/GFP.tif
- 1G/n1/CFSE+GFP/CFSE+GFP.tif
- 1G/n1/CFSE+GFP/CFSE.tif
- 1G/n1/CFSE+GFP/GFP.tif
- 1G/n4/satb2+ctip2+fog2/ctip2.tif
- 1G/n4/satb2+ctip2+fog2/satb2.tif
- 1G/n4/satb2+ctip2+fog2/fog2.tif
- 1G/n4/satb2+ctip2+fog2/GFP.tif
- 1G/n4/CFSE+GFP/CFSE+GFP.tif
- 1G/n4/CFSE+GFP/CFSE.tif
- 1G/n4/CFSE+GFP/GFP.tif
- 1G/n3/satb2+ctip2+fog2/60X CELL6_2025-05-14T15-44-36.300.tif
- 1G/n3/satb2+ctip2+fog2/60X CELL6_2025-05-14T15-44-33.320.tif
- 1G/n3/satb2+ctip2+fog2/60X CELL6_2025-05-14T15-44-27.581.tif
- 1G/n3/satb2+ctip2+fog2/60X CELL6_2025-05-14T15-44-30.539.tif
- 1G/n3/CFSE+GFP/11_1_2025-07-11T20-26-55.658.tif
- 1G/n3/CFSE+GFP/11_1_2025-07-11T20-26-42.489.tif
- 1G/n3/CFSE+GFP/README.txt
- 1G/n3/CFSE+GFP/11_1_2025-07-11T20-26-49.893.tif
- 1G/n2/satb2+ctip2+fog2/ctip2.tif
- 1G/n2/satb2+ctip2+fog2/satb2.tif
- 1G/n2/satb2+ctip2+fog2/fog2.tif
- 1G/n2/satb2+ctip2+fog2/GFP.tif
- 1G/n2/CFSE+GFP/CFSE+GFP.tif
- 1G/n2/CFSE+GFP/CFSE.tif
- 1G/n2/CFSE+GFP/GFP.tif
- 1G/n2/CFSE+GFP/README.txt
- 1G/n5/satb2+ctip2+fog2/ctip2.tif
- 1G/n5/satb2+ctip2+fog2/satb2.tif
- 1G/n5/satb2+ctip2+fog2/fog2.tif
- 1G/n5/satb2+ctip2+fog2/GFP.tif
- 1G/n5/satb2+ctip2+fog2/README_The cell in the frame is n5.jpg
- 1G/n5/CFSE+GFP/CFSE+GFP.tif
- 1G/n5/CFSE+GFP/CFSE.tif
- 1G/n5/CFSE+GFP/GFP.tif
- 1G/n5/CFSE+GFP/README.txt
