# Supplementary material for: Direct and indirect neurogenesis from radial glial progenitor cell clones in the mouse neocortex
Source: EMBO J. 2025 Nov 20;45(1):182–209. doi: 10.1038/s44318-025-00624-9 (PMC12759082; doi:10.1038/s44318-025-00624-9)
Supplement: Supplementary file 8 — Source data Fig. 1G [file 44318_2025_624_MOESM8_ESM.zip › 1G/README.txt]

1. CFSE and GFP were imaged using a 60× oil objective on an Andor spinning-disk confocal microscope. 
2. Satb2, ctip2, and fog2 were imaged on an FV3000 confocal microscope equipped with excitation light sources for the 546 and 594 channels, enabling simultaneous imaging across five channels.
3. The merged image was achieved by combining the five channels of the above two images with the aid of GFP.
