# Supplementary material for: Direct and indirect neurogenesis from radial glial progenitor cell clones in the mouse neocortex
Source: EMBO J. 2025 Nov 20;45(1):182–209. doi: 10.1038/s44318-025-00624-9 (PMC12759082; doi:10.1038/s44318-025-00624-9)
Supplement: Supplementary file 8 — Source data Fig. 1G [file 44318_2025_624_MOESM8_ESM.zip › 1G/n2/CFSE+GFP/README.txt]

The neuron in white box is neuron 2 (n2).
