# Supplementary material for: Direct and indirect neurogenesis from radial glial progenitor cell clones in the mouse neocortex
Source: EMBO J. 2025 Nov 20;45(1):182–209. doi: 10.1038/s44318-025-00624-9 (PMC12759082; doi:10.1038/s44318-025-00624-9)
Supplement: Supplementary file 9 — Source data Fig. 1H [file 44318_2025_624_MOESM9_ESM.zip]

Archive with 356 entries (341 files):
- 1H/
- 1H/n7/
- 1H/n6/
- 1H/n1/
- 1H/n4/
- 1H/n3/
- 1H/n2/
- 1H/n5/
- 1H/README.txt
- 1H/n7/CFSE.tif
- 1H/n7/CFSE_Z stacks/
- 1H/n6/CFSE.tif
- 1H/n6/CFSE_Z stacks/
- 1H/n1/CFSE.tif
- 1H/n1/CFSE_Z stacks/
- 1H/n4/CFSE.tif
- 1H/n4/CFSE_Z stacks/
- 1H/n3/CFSE.tif
- 1H/n3/CFSE_Z stacks/
- 1H/n2/CFSE.tif
- 1H/n2/CFSE_Z stacks/
- 1H/n5/CFSE.tif
- 1H/n5/CFSE_Z stacks/
- 1H/n7/CFSE_Z stacks/8_2_C0_Z000 (3).jpg
- 1H/n7/CFSE_Z stacks/8_2_C0_Z000 (35).jpg
- 1H/n7/CFSE_Z stacks/8_2_C0_Z000 (23).jpg
- 1H/n7/CFSE_Z stacks/8_2_C0_Z000 (19).jpg
- 1H/n7/CFSE_Z stacks/8_2_C0_Z000 (39).jpg
- 1H/n7/CFSE_Z stacks/8_2_C0_Z000 (42).jpg
- 1H/n7/CFSE_Z stacks/8_2_C0_Z000 (15).jpg
- 1H/n7/CFSE_Z stacks/8_2_C0_Z000 (14).jpg
- 1H/n7/CFSE_Z stacks/8_2_C0_Z000 (43).jpg
- 1H/n7/CFSE_Z stacks/8_2_C0_Z000 (38).jpg
- 1H/n7/CFSE_Z stacks/8_2_C0_Z000 (18).jpg
- 1H/n7/CFSE_Z stacks/8_2_C0_Z000 (22).jpg
- 1H/n7/CFSE_Z stacks/8_2_C0_Z000 (34).jpg
- 1H/n7/CFSE_Z stacks/8_2_C0_Z000 (2).jpg
- 1H/n7/CFSE_Z stacks/8_2_C0_Z000 (9).jpg
- 1H/n7/CFSE_Z stacks/8_2_C0_Z000 (29).jpg
- 1H/n7/CFSE_Z stacks/8_2_C0_Z000 (44).jpg
- 1H/n7/CFSE_Z stacks/8_2_C0_Z000 (13).jpg
- 1H/n7/CFSE_Z stacks/8_2_C0_Z000 (5).jpg
- 1H/n7/CFSE_Z stacks/8_2_C0_Z000 (33).jpg
- 1H/n7/CFSE_Z stacks/8_2_C0_Z000 (25).jpg
- 1H/n7/CFSE_Z stacks/8_2_C0_Z000 (24).jpg
- 1H/n7/CFSE_Z stacks/8_2_C0_Z000 (32).jpg
- 1H/n7/CFSE_Z stacks/8_2_C0_Z000 (4).jpg
- 1H/n7/CFSE_Z stacks/8_2_C0_Z000 (12).jpg
- 1H/n7/CFSE_Z stacks/8_2_C0_Z000 (45).jpg
- 1H/n7/CFSE_Z stacks/8_2_C0_Z000 (28).jpg
- 1H/n7/CFSE_Z stacks/8_2_C0_Z000 (8).jpg
- 1H/n7/CFSE_Z stacks/8_2_C0_Z000 (11).jpg
- 1H/n7/CFSE_Z stacks/8_2_C0_Z000 (27).jpg
- 1H/n7/CFSE_Z stacks/8_2_C0_Z000 (31).jpg
- 1H/n7/CFSE_Z stacks/8_2_C0_Z000 (7).jpg
- 1H/n7/CFSE_Z stacks/8_2_C0_Z000 (6).jpg
- 1H/n7/CFSE_Z stacks/8_2_C0_Z000 (30).jpg
- 1H/n7/CFSE_Z stacks/8_2_C0_Z000 (26).jpg
- 1H/n7/CFSE_Z stacks/8_2_C0_Z000 (10).jpg
- 1H/n7/CFSE_Z stacks/8_2_C0_Z000 (21).jpg
- 1H/n7/CFSE_Z stacks/8_2_C0_Z000 (37).jpg
- 1H/n7/CFSE_Z stacks/8_2_C0_Z000 (1).jpg
- 1H/n7/CFSE_Z stacks/8_2_C0_Z000 (17).jpg
- 1H/n7/CFSE_Z stacks/8_2_C0_Z000 (40).jpg
- 1H/n7/CFSE_Z stacks/8_2_C0_Z000 (41).jpg
- 1H/n7/CFSE_Z stacks/8_2_C0_Z000 (16).jpg
- 1H/n7/CFSE_Z stacks/8_2_C0_Z000 (36).jpg
- 1H/n7/CFSE_Z stacks/8_2_C0_Z000 (20).jpg
- 1H/n6/CFSE_Z stacks/12_1_C0_Z000 (12).jpg
- 1H/n6/CFSE_Z stacks/12_1_C0_Z000 (28).jpg
- 1H/n6/CFSE_Z stacks/12_1_C0_Z000 (1).jpg
- 1H/n6/CFSE_Z stacks/12_1_C0_Z000 (32).jpg
- 1H/n6/CFSE_Z stacks/12_1_C0_Z000 (24).jpg
- 1H/n6/CFSE_Z stacks/12_1_C0_Z000 (25).jpg
- 1H/n6/CFSE_Z stacks/12_1_C0_Z000 (33).jpg
- 1H/n6/CFSE_Z stacks/12_1_C0_Z000 (29).jpg
- 1H/n6/CFSE_Z stacks/12_1_C0_Z000 (13).jpg
- 1H/n6/CFSE_Z stacks/12_1_C0_Z000 (18).jpg
- 1H/n6/CFSE_Z stacks/12_1_C0_Z000 (34).jpg
- 1H/n6/CFSE_Z stacks/12_1_C0_Z000 (22).jpg
- 1H/n6/CFSE_Z stacks/12_1_C0_Z000 (14).jpg
- 1H/n6/CFSE_Z stacks/12_1_C0_Z000 (38).jpg
- 1H/n6/CFSE_Z stacks/12_1_C0_Z000 (7).jpg
- 1H/n6/CFSE_Z stacks/12_1_C0_Z000 (6).jpg
- 1H/n6/CFSE_Z stacks/12_1_C0_Z000 (39).jpg
- 1H/n6/CFSE_Z stacks/12_1_C0_Z000 (15).jpg
- 1H/n6/CFSE_Z stacks/12_1_C0_Z000 (23).jpg
- 1H/n6/CFSE_Z stacks/12_1_C0_Z000 (35).jpg
- 1H/n6/CFSE_Z stacks/12_1_C0_Z000 (19).jpg
- 1H/n6/CFSE_Z stacks/12_1_C0_Z000 (9).jpg
- 1H/n6/CFSE_Z stacks/12_1_C0_Z000 (20).jpg
- 1H/n6/CFSE_Z stacks/12_1_C0_Z000 (36).jpg
- 1H/n6/CFSE_Z stacks/12_1_C0_Z000 (5).jpg
- 1H/n6/CFSE_Z stacks/12_1_C0_Z000 (16).jpg
- 1H/n6/CFSE_Z stacks/12_1_C0_Z000 (17).jpg
- 1H/n6/CFSE_Z stacks/12_1_C0_Z000 (4).jpg
- 1H/n6/CFSE_Z stacks/12_1_C0_Z000 (37).jpg
- 1H/n6/CFSE_Z stacks/12_1_C0_Z000 (21).jpg
- 1H/n6/CFSE_Z stacks/12_1_C0_Z000 (8).jpg
- 1H/n6/CFSE_Z stacks/12_1_C0_Z000 (3).jpg
- 1H/n6/CFSE_Z stacks/12_1_C0_Z000 (10).jpg
- 1H/n6/CFSE_Z stacks/12_1_C0_Z000 (26).jpg
- 1H/n6/CFSE_Z stacks/12_1_C0_Z000 (30).jpg
- 1H/n6/CFSE_Z stacks/12_1_C0_Z000 (31).jpg
- 1H/n6/CFSE_Z stacks/12_1_C0_Z000 (27).jpg
- 1H/n6/CFSE_Z stacks/12_1_C0_Z000 (11).jpg
- 1H/n6/CFSE_Z stacks/12_1_C0_Z000 (2).jpg
- 1H/n1/CFSE_Z stacks/10_1_C0_Z000 (26).jpg
- 1H/n1/CFSE_Z stacks/10_1_C0_Z000 (30).jpg
- 1H/n1/CFSE_Z stacks/10_1_C0_Z000 (10).jpg
- 1H/n1/CFSE_Z stacks/10_1_C0_Z000 (7).jpg
- 1H/n1/CFSE_Z stacks/10_1_C0_Z000 (6).jpg
- 1H/n1/CFSE_Z stacks/10_1_C0_Z000 (11).jpg
- 1H/n1/CFSE_Z stacks/10_1_C0_Z000 (31).jpg
- 1H/n1/CFSE_Z stacks/10_1_C0_Z000 (27).jpg
- 1H/n1/CFSE_Z stacks/10_1_C0_Z000 (41).jpg
- 1H/n1/CFSE_Z stacks/10_1_C0_Z000 (16).jpg
- 1H/n1/CFSE_Z stacks/10_1_C0_Z000 (1).jpg
- 1H/n1/CFSE_Z stacks/10_1_C0_Z000 (20).jpg
- 1H/n1/CFSE_Z stacks/10_1_C0_Z000 (36).jpg
- 1H/n1/CFSE_Z stacks/10_1_C0_Z000 (37).jpg
- 1H/n1/CFSE_Z stacks/10_1_C0_Z000 (21).jpg
- 1H/n1/CFSE_Z stacks/10_1_C0_Z000 (17).jpg
- 1H/n1/CFSE_Z stacks/10_1_C0_Z000 (40).jpg
- 1H/n1/CFSE_Z stacks/10_1_C0_Z000 (3).jpg
- 1H/n1/CFSE_Z stacks/10_1_C0_Z000 (14).jpg
- 1H/n1/CFSE_Z stacks/10_1_C0_Z000 (43).jpg
- 1H/n1/CFSE_Z stacks/10_1_C0_Z000 (38).jpg
- 1H/n1/CFSE_Z stacks/10_1_C0_Z000 (18).jpg
- 1H/n1/CFSE_Z stacks/10_1_C0_Z000 (34).jpg
- 1H/n1/CFSE_Z stacks/10_1_C0_Z000 (22).jpg
- 1H/n1/CFSE_Z stacks/10_1_C0_Z000 (23).jpg
- 1H/n1/CFSE_Z stacks/10_1_C0_Z000 (35).jpg
- 1H/n1/CFSE_Z stacks/10_1_C0_Z000 (19).jpg
- 1H/n1/CFSE_Z stacks/10_1_C0_Z000 (39).jpg
- 1H/n1/CFSE_Z stacks/10_1_C0_Z000 (42).jpg
- 1H/n1/CFSE_Z stacks/10_1_C0_Z000 (15).jpg
- 1H/n1/CFSE_Z stacks/10_1_C0_Z000 (2).jpg
- 1H/n1/CFSE_Z stacks/10_1_C0_Z000 (9).jpg
- 1H/n1/CFSE_Z stacks/10_1_C0_Z000 (32).jpg
- 1H/n1/CFSE_Z stacks/10_1_C0_Z000 (24).jpg
- 1H/n1/CFSE_Z stacks/10_1_C0_Z000 (5).jpg
- 1H/n1/CFSE_Z stacks/10_1_C0_Z000 (12).jpg
- 1H/n1/CFSE_Z stacks/10_1_C0_Z000 (45).jpg
- 1H/n1/CFSE_Z stacks/10_1_C0_Z000 (28).jpg
- 1H/n1/CFSE_Z stacks/10_1_C0_Z000 (29).jpg
- 1H/n1/CFSE_Z stacks/10_1_C0_Z000 (44).jpg
- 1H/n1/CFSE_Z stacks/10_1_C0_Z000 (13).jpg
- 1H/n1/CFSE_Z stacks/10_1_C0_Z000 (4).jpg
- 1H/n1/CFSE_Z stacks/10_1_C0_Z000 (25).jpg
- 1H/n1/CFSE_Z stacks/10_1_C0_Z000 (33).jpg
- 1H/n1/CFSE_Z stacks/10_1_C0_Z000 (8).jpg
- 1H/n4/CFSE_Z stacks/8_1_C0_Z000 (17).jpg
- 1H/n4/CFSE_Z stacks/8_1_C0_Z000 (6).jpg
- 1H/n4/CFSE_Z stacks/8_1_C0_Z000 (21).jpg
- 1H/n4/CFSE_Z stacks/8_1_C0_Z000 (37).jpg
- 1H/n4/CFSE_Z stacks/8_1_C0_Z000 (36).jpg
- 1H/n4/CFSE_Z stacks/8_1_C0_Z000 (20).jpg
- 1H/n4/CFSE_Z stacks/8_1_C0_Z000 (7).jpg
- 1H/n4/CFSE_Z stacks/8_1_C0_Z000 (16).jpg
- 1H/n4/CFSE_Z stacks/8_1_C0_Z000 (27).jpg
- 1H/n4/CFSE_Z stacks/8_1_C0_Z000 (31).jpg
- 1H/n4/CFSE_Z stacks/8_1_C0_Z000 (11).jpg
- 1H/n4/CFSE_Z stacks/8_1_C0_Z000 (1).jpg
- 1H/n4/CFSE_Z stacks/8_1_C0_Z000 (10).jpg
- 1H/n4/CFSE_Z stacks/8_1_C0_Z000 (30).jpg
- 1H/n4/CFSE_Z stacks/8_1_C0_Z000 (26).jpg
- 1H/n4/CFSE_Z stacks/8_1_C0_Z000 (33).jpg
- 1H/n4/CFSE_Z stacks/8_1_C0_Z000 (25).jpg
- 1H/n4/CFSE_Z stacks/8_1_C0_Z000 (2).jpg
- 1H/n4/CFSE_Z stacks/8_1_C0_Z000 (29).jpg
- 1H/n4/CFSE_Z stacks/8_1_C0_Z000 (13).jpg
- 1H/n4/CFSE_Z stacks/8_1_C0_Z000 (12).jpg
- 1H/n4/CFSE_Z stacks/8_1_C0_Z000 (28).jpg
- 1H/n4/CFSE_Z stacks/8_1_C0_Z000 (3).jpg
- 1H/n4/CFSE_Z stacks/8_1_C0_Z000 (24).jpg
- 1H/n4/CFSE_Z stacks/8_1_C0_Z000 (32).jpg
- 1H/n4/CFSE_Z stacks/8_1_C0_Z000 (39).jpg
- 1H/n4/CFSE_Z stacks/8_1_C0_Z000 (4).jpg
- 1H/n4/CFSE_Z stacks/8_1_C0_Z000 (15).jpg
- 1H/n4/CFSE_Z stacks/8_1_C0_Z000 (35).jpg
- 1H/n4/CFSE_Z stacks/8_1_C0_Z000 (8).jpg
- 1H/n4/CFSE_Z stacks/8_1_C0_Z000 (23).jpg
- 1H/n4/CFSE_Z stacks/8_1_C0_Z000 (19).jpg
- 1H/n4/CFSE_Z stacks/8_1_C0_Z000 (18).jpg
- 1H/n4/CFSE_Z stacks/8_1_C0_Z000 (22).jpg
- 1H/n4/CFSE_Z stacks/8_1_C0_Z000 (9).jpg
- 1H/n4/CFSE_Z stacks/8_1_C0_Z000 (34).jpg
- 1H/n4/CFSE_Z stacks/8_1_C0_Z000 (14).jpg
- 1H/n4/CFSE_Z stacks/8_1_C0_Z000 (5).jpg
- 1H/n4/CFSE_Z stacks/8_1_C0_Z000 (38).jpg
- 1H/n3/CFSE_Z stacks/11_1_C0_Z000 (44).jpg
- 1H/n3/CFSE_Z stacks/11_1_C0_Z000 (6).jpg
- 1H/n3/CFSE_Z stacks/11_1_C0_Z000 (13).jpg
- 1H/n3/CFSE_Z stacks/11_1_C0_Z000 (52).jpg
- 1H/n3/CFSE_Z stacks/11_1_C0_Z000 (29).jpg
- 1H/n3/CFSE_Z stacks/11_1_C0_Z000 (48).jpg
- 1H/n3/CFSE_Z stacks/11_1_C0_Z000 (25).jpg
- 1H/n3/CFSE_Z stacks/11_1_C0_Z000 (33).jpg
- 1H/n3/CFSE_Z stacks/11_1_C0_Z000 (32).jpg
- 1H/n3/CFSE_Z stacks/11_1_C0_Z000 (24).jpg
- 1H/n3/CFSE_Z stacks/11_1_C0_Z000 (49).jpg
- 1H/n3/CFSE_Z stacks/11_1_C0_Z000 (28).jpg
- 1H/n3/CFSE_Z stacks/11_1_C0_Z000 (53).jpg
- 1H/n3/CFSE_Z stacks/11_1_C0_Z000 (12).jpg
- 1H/n3/CFSE_Z stacks/11_1_C0_Z000 (7).jpg
- 1H/n3/CFSE_Z stacks/11_1_C0_Z000 (45).jpg
- 1H/n3/CFSE_Z stacks/11_1_C0_Z000 (19).jpg
- 1H/n3/CFSE_Z stacks/11_1_C0_Z000 (58).jpg
- 1H/n3/CFSE_Z stacks/11_1_C0_Z000 (23).jpg
- 1H/n3/CFSE_Z stacks/11_1_C0_Z000 (62).jpg
- 1H/n3/CFSE_Z stacks/11_1_C0_Z000 (35).jpg
- 1H/n3/CFSE_Z stacks/11_1_C0_Z000 (42).jpg
- 1H/n3/CFSE_Z stacks/11_1_C0_Z000 (15).jpg
- 1H/n3/CFSE_Z stacks/11_1_C0_Z000 (54).jpg
- 1H/n3/CFSE_Z stacks/11_1_C0_Z000 (39).jpg
- 1H/n3/CFSE_Z stacks/11_1_C0_Z000 (38).jpg
- 1H/n3/CFSE_Z stacks/11_1_C0_Z000 (55).jpg
- 1H/n3/CFSE_Z stacks/11_1_C0_Z000 (14).jpg
- 1H/n3/CFSE_Z stacks/11_1_C0_Z000 (1).jpg
- 1H/n3/CFSE_Z stacks/11_1_C0_Z000 (43).jpg
- 1H/n3/CFSE_Z stacks/11_1_C0_Z000 (34).jpg
- 1H/n3/CFSE_Z stacks/11_1_C0_Z000 (63).jpg
- 1H/n3/CFSE_Z stacks/11_1_C0_Z000 (22).jpg
- 1H/n3/CFSE_Z stacks/11_1_C0_Z000 (59).jpg
- 1H/n3/CFSE_Z stacks/11_1_C0_Z000 (18).jpg
- 1H/n3/CFSE_Z stacks/11_1_C0_Z000 (37).jpg
- 1H/n3/CFSE_Z stacks/11_1_C0_Z000 (60).jpg
- 1H/n3/CFSE_Z stacks/11_1_C0_Z000 (21).jpg
- 1H/n3/CFSE_Z stacks/11_1_C0_Z000 (56).jpg
- 1H/n3/CFSE_Z stacks/11_1_C0_Z000 (17).jpg
- 1H/n3/CFSE_Z stacks/11_1_C0_Z000 (2).jpg
- 1H/n3/CFSE_Z stacks/11_1_C0_Z000 (40).jpg
- 1H/n3/CFSE_Z stacks/11_1_C0_Z000 (41).jpg
- 1H/n3/CFSE_Z stacks/11_1_C0_Z000 (3).jpg
- 1H/n3/CFSE_Z stacks/11_1_C0_Z000 (16).jpg
- 1H/n3/CFSE_Z stacks/11_1_C0_Z000 (57).jpg
- 1H/n3/CFSE_Z stacks/11_1_C0_Z000 (20).jpg
- 1H/n3/CFSE_Z stacks/11_1_C0_Z000 (61).jpg
- 1H/n3/CFSE_Z stacks/11_1_C0_Z000 (36).jpg
- 1H/n3/CFSE_Z stacks/11_1_C0_Z000 (50).jpg
- 1H/n3/CFSE_Z stacks/11_1_C0_Z000 (11).jpg
- 1H/n3/CFSE_Z stacks/11_1_C0_Z000 (4).jpg
- 1H/n3/CFSE_Z stacks/11_1_C0_Z000 (46).jpg
- 1H/n3/CFSE_Z stacks/11_1_C0_Z000 (31).jpg
- 1H/n3/CFSE_Z stacks/11_1_C0_Z000 (27).jpg
- 1H/n3/CFSE_Z stacks/11_1_C0_Z000 (8).jpg
- 1H/n3/CFSE_Z stacks/11_1_C0_Z000 (9).jpg
- 1H/n3/CFSE_Z stacks/11_1_C0_Z000 (26).jpg
- 1H/n3/CFSE_Z stacks/11_1_C0_Z000 (30).jpg
- 1H/n3/CFSE_Z stacks/11_1_C0_Z000 (47).jpg
- 1H/n3/CFSE_Z stacks/11_1_C0_Z000 (5).jpg
- 1H/n3/CFSE_Z stacks/11_1_C0_Z000 (10).jpg
- 1H/n3/CFSE_Z stacks/11_1_C0_Z000 (51).jpg
- 1H/n2/CFSE_Z stacks/11_1_C0_Z000 (44).jpg
- 1H/n2/CFSE_Z stacks/11_1_C0_Z000 (6).jpg
- 1H/n2/CFSE_Z stacks/11_1_C0_Z000 (13).jpg
- 1H/n2/CFSE_Z stacks/11_1_C0_Z000 (52).jpg
- 1H/n2/CFSE_Z stacks/11_1_C0_Z000 (29).jpg
- 1H/n2/CFSE_Z stacks/11_1_C0_Z000 (48).jpg
- 1H/n2/CFSE_Z stacks/11_1_C0_Z000 (25).jpg
- 1H/n2/CFSE_Z stacks/11_1_C0_Z000 (33).jpg
- 1H/n2/CFSE_Z stacks/11_1_C0_Z000 (32).jpg
- 1H/n2/CFSE_Z stacks/11_1_C0_Z000 (24).jpg
- 1H/n2/CFSE_Z stacks/11_1_C0_Z000 (49).jpg
- 1H/n2/CFSE_Z stacks/11_1_C0_Z000 (28).jpg
- 1H/n2/CFSE_Z stacks/11_1_C0_Z000 (53).jpg
- 1H/n2/CFSE_Z stacks/11_1_C0_Z000 (12).jpg
- 1H/n2/CFSE_Z stacks/11_1_C0_Z000 (7).jpg
- 1H/n2/CFSE_Z stacks/11_1_C0_Z000 (45).jpg
- 1H/n2/CFSE_Z stacks/11_1_C0_Z000 (19).jpg
- 1H/n2/CFSE_Z stacks/11_1_C0_Z000 (58).jpg
- 1H/n2/CFSE_Z stacks/11_1_C0_Z000 (23).jpg
- 1H/n2/CFSE_Z stacks/11_1_C0_Z000 (62).jpg
- 1H/n2/CFSE_Z stacks/11_1_C0_Z000 (35).jpg
- 1H/n2/CFSE_Z stacks/11_1_C0_Z000 (42).jpg
- 1H/n2/CFSE_Z stacks/11_1_C0_Z000 (15).jpg
- 1H/n2/CFSE_Z stacks/11_1_C0_Z000 (54).jpg
- 1H/n2/CFSE_Z stacks/11_1_C0_Z000 (39).jpg
- 1H/n2/CFSE_Z stacks/11_1_C0_Z000 (38).jpg
- 1H/n2/CFSE_Z stacks/11_1_C0_Z000 (55).jpg
- 1H/n2/CFSE_Z stacks/11_1_C0_Z000 (14).jpg
- 1H/n2/CFSE_Z stacks/11_1_C0_Z000 (1).jpg
- 1H/n2/CFSE_Z stacks/11_1_C0_Z000 (43).jpg
- 1H/n2/CFSE_Z stacks/11_1_C0_Z000 (34).jpg
- 1H/n2/CFSE_Z stacks/11_1_C0_Z000 (63).jpg
- 1H/n2/CFSE_Z stacks/11_1_C0_Z000 (22).jpg
- 1H/n2/CFSE_Z stacks/11_1_C0_Z000 (59).jpg
- 1H/n2/CFSE_Z stacks/11_1_C0_Z000 (18).jpg
- 1H/n2/CFSE_Z stacks/11_1_C0_Z000 (37).jpg
- 1H/n2/CFSE_Z stacks/11_1_C0_Z000 (60).jpg
- 1H/n2/CFSE_Z stacks/11_1_C0_Z000 (21).jpg
- 1H/n2/CFSE_Z stacks/11_1_C0_Z000 (56).jpg
- 1H/n2/CFSE_Z stacks/11_1_C0_Z000 (17).jpg
- 1H/n2/CFSE_Z stacks/11_1_C0_Z000 (2).jpg
- 1H/n2/CFSE_Z stacks/11_1_C0_Z000 (40).jpg
- 1H/n2/CFSE_Z stacks/11_1_C0_Z000 (41).jpg
- 1H/n2/CFSE_Z stacks/11_1_C0_Z000 (3).jpg
- 1H/n2/CFSE_Z stacks/11_1_C0_Z000 (16).jpg
- 1H/n2/CFSE_Z stacks/11_1_C0_Z000 (57).jpg
[truncated: 56 more entries]
