# Supplementary material for: Direct and indirect neurogenesis from radial glial progenitor cell clones in the mouse neocortex
Source: EMBO J. 2025 Nov 20;45(1):182–209. doi: 10.1038/s44318-025-00624-9 (PMC12759082; doi:10.1038/s44318-025-00624-9)
Supplement: Supplementary file 10 — Source data Fig. 2 [file 44318_2025_624_MOESM10_ESM.zip]

Archive with 32 entries (17 files):
- Figure 2/
- Figure 2/2G/
- Figure 2/2I/
- Figure 2/2N/
- Figure 2/2O/
- Figure 2/2H/
- Figure 2/2F/
- Figure 2/2C/
- Figure 2/2D/
- Figure 2/2M/
- Figure 2/2J/
- Figure 2/2K/
- Figure 2/2L/
- Figure 2/2E/
- Figure 2/2B/
- Figure 2/2G/2G.xlsx
- Figure 2/2I/2I.xlsx
- Figure 2/2N/2N.xlsx
- Figure 2/2O/2O.xlsx
- Figure 2/2H/2H.xlsx
- Figure 2/2F/README.txt
- Figure 2/2F/2F.xlsx
- Figure 2/2C/2C.xlsx
- Figure 2/2D/2D.xlsx
- Figure 2/2M/2M.xlsx
- Figure 2/2J/2J.xlsx
- Figure 2/2K/README.txt
- Figure 2/2K/2K.xlsx
- Figure 2/2L/2L.xlsx
- Figure 2/2L/README.txt
- Figure 2/2E/2E.xlsx
- Figure 2/2B/2B.xlsx
