# Supplementary material for: Direct and indirect neurogenesis from radial glial progenitor cell clones in the mouse neocortex
Source: EMBO J. 2025 Nov 20;45(1):182–209. doi: 10.1038/s44318-025-00624-9 (PMC12759082; doi:10.1038/s44318-025-00624-9)
Supplement: Supplementary file 10 — Source data Fig. 2 [file 44318_2025_624_MOESM10_ESM.zip › Figure 2/2G/2G.xlsx]

## Sheet: Sheet1
Number of lineages with N/N terminal division	28
Number of all lineages	208
Percentage (%)	13.4615
