# Supplementary material for: Direct and indirect neurogenesis from radial glial progenitor cell clones in the mouse neocortex
Source: EMBO J. 2025 Nov 20;45(1):182–209. doi: 10.1038/s44318-025-00624-9 (PMC12759082; doi:10.1038/s44318-025-00624-9)
Supplement: Supplementary file 10 — Source data Fig. 2 [file 44318_2025_624_MOESM10_ESM.zip › Figure 2/2I/2I.xlsx]

## Sheet: Sheet1
Lineage types	Translaminar lineages			Restricted lineages
	a	b	c	d	e	f	g
Numbers	24	73	93	32	21	21	37
Percentages (%)	7.97342	24.2525	30.897	10.6312	6.97674	6.97674	12.2924
