# Supplementary material for: Direct and indirect neurogenesis from radial glial progenitor cell clones in the mouse neocortex
Source: EMBO J. 2025 Nov 20;45(1):182–209. doi: 10.1038/s44318-025-00624-9 (PMC12759082; doi:10.1038/s44318-025-00624-9)
Supplement: Supplementary file 10 — Source data Fig. 2 [file 44318_2025_624_MOESM10_ESM.zip › Figure 2/2N/2N.xlsx]

## Sheet: Sheet1
	#1	#2	#3	#4	#5
CPN (%)	35.8491	11.5789	13.1579	59.0909	26.3158
CT+CPN (%)	41.5094	43.1579	47.3684	25	52.6316
CT+SCPN/HPN+CPN (%)	12.2642	10.5263	28.9474	11.3636	21.0526
