# Supplementary material for: Direct and indirect neurogenesis from radial glial progenitor cell clones in the mouse neocortex
Source: EMBO J. 2025 Nov 20;45(1):182–209. doi: 10.1038/s44318-025-00624-9 (PMC12759082; doi:10.1038/s44318-025-00624-9)
Supplement: Supplementary file 10 — Source data Fig. 2 [file 44318_2025_624_MOESM10_ESM.zip › Figure 2/2F/2F.xlsx]

## Sheet: Sheet1
	Same level CFSE			Different level CFSE
	Distance (μm)	ECDF (%)			Distance (μm)	ECDF (%)
1	119.235	23.565		1	69.2349	11.4804
2	252.094	46.5257		2	202.094	39.2749
3	514.078	84.8943		3	464.078	79.003
4	630.234	94.4109		4	580.234	90.9366
5	141.71	28.0967		5	91.7101	16.0121
6	288.476	52.2659		6	238.476	44.4109
7	463.644	78.7009		7	413.644	70.6949
8	586.071	91.0876		8	536.071	86.2538
9	146.873	29.6073		9	96.8728	17.6737
10	605.254	92.145		10	555.254	88.5196
11	536.681	86.4048		11	486.681	81.4199
12	752.099	96.8278		12	702.099	95.9215
13	530.406	85.9517		13	480.406	81.1178
14	885.751	98.1873		14	835.751	97.8852
15	469.624	79.7583		15	419.624	71.4502
16	112.47	22.0544		16	62.4702	10.574
17	476.851	80.8157		17	426.851	72.9607
18	99.5146	18.5801		18	49.5146	7.25076
19	576.17	90.7855		19	526.17	85.8006
20	348.85	61.7825		20	298.85	53.9275
21	278.903	51.2085		21	228.903	43.0514
22	1528.02	98.7915		22	1478.02	98.6405
23	367.585	63.2931		23	317.585	56.4955
24	1924.99	99.0937		24	1874.99	98.9426
25	2223.06	99.3958		25	2173.06	99.2447
26	702.935	96.0725		26	652.935	94.713
27	2328.94	99.6979		27	2278.94	99.5468
28	804.012	97.432		28	754.012	96.9789
29	441.67	75.2266		29	391.67	67.5227
30	125.79	25.0755		30	75.7898	13.142
31	78.9819	13.5952		31	28.9819	3.77644
32	393.452	67.9758		32	343.452	60.574
33	446.301	75.6798		33	396.301	68.429
34	145.208	29.003		34	95.2085	16.9184
35	103.878	19.7885		35	53.8777	8.76133
36	33.953	4.38066		36	20	2.26586
37	50.5133	8.00604		37	0.513287	0.302115
38	420.747	71.6012		38	370.747	63.8973
39	476.525	80.6647		39	426.525	72.8097
40	95.3578	17.0695		40	45.3578	6.19335
41	50.6196	8.1571		41	0.619554	0.453172
42	86.4691	14.9547		42	36.4691	4.83384
43	50.4546	7.85498		43	0.454554	0.151057
44	555.236	88.3686		44	505.236	83.6858
45	610.405	92.5982		45	560.405	88.9728
46	196.297	38.6707		46	146.297	29.4562
47	163.758	32.7795		47	113.758	22.3565
48	165.023	33.0816		48	115.023	22.8097
49	119.921	24.3202		49	69.9209	11.7825
50	170.247	34.29		50	120.247	24.4713
51	135.133	26.435		51	85.1331	14.8036
52	561.756	89.426		52	511.756	84.29
53	610.857	92.9003		53	560.857	89.2749
54	282.198	51.6616		54	232.198	43.8066
55	238.996	44.713		55	188.996	37.0091
56	149.99	30.0604		56	99.9896	18.8822
57	143.593	28.7009		57	93.5928	16.6163
58	178.161	35.0453		58	128.161	25.5287
59	190.791	37.7644		59	140.791	27.6435
60	518.855	85.3474		60	468.855	79.6073
61	196.994	38.8218		61	146.994	29.7583
62	169.566	33.9879		62	119.566	24.1692
63	331.67	59.3656		63	281.67	51.5106
64	362.695	63.142		64	312.695	56.0423
65	344.779	61.1782		65	294.779	53.0211
66	226.8	42.4471		66	176.8	34.5921
67	296.649	53.4743		67	246.649	45.9215
68	387.878	66.9184		68	337.878	59.8187
69	544.897	87.1601		69	494.897	82.1752
70	199.565	38.9728		70	149.565	29.9094
71	177.865	34.8943		71	127.865	25.3776
72	310.883	55.7402		72	260.883	48.0363
73	338.123	59.9698		73	288.123	52.1148
74	321.541	57.5529		74	271.541	49.6979
75	200.72	39.1239		75	150.72	30.2115
76	270.484	49.5468		76	220.484	41.8429
77	361.884	62.9909		77	311.884	55.8912
78	547.341	87.6133		78	497.341	82.6284
79	567.456	90.3323		79	517.456	85.1964
80	41.1331	5.58912		80	50	7.55287
81	350.477	62.0846		81	300.477	54.3807
82	406.266	69.3353		82	356.266	62.3867
83	254.083	47.432		83	204.083	40.0302
84	145.51	29.1541		84	95.5102	17.2205
85	233.913	44.1088		85	183.913	36.1027
86	390.161	67.0695		86	340.161	60.2719
87	447.388	75.9819		87	397.388	68.7311
88	92.2713	16.1631		88	42.2713	5.74018
89	77.5412	13.4441		89	27.5412	3.47432
90	87.3773	15.2568		90	37.3773	5.13595
91	96.5575	17.5227		91	46.5575	6.34441
92	425.633	72.5076		92	375.633	64.9547
93	172.404	34.4411		93	122.404	24.7734
94	107.473	20.2417		94	57.4734	9.2145
95	433.958	74.3202		95	383.958	66.4653
96	193.779	38.3686		96	143.779	28.852
97	118.842	23.4139		97	68.8416	11.3293
98	253.693	46.9789		98	203.693	39.7281
99	321.578	57.7039		99	271.578	49.8489
100	188.667	36.858		100	138.667	27.0393
101	99.8961	18.7311		101	49.8961	7.40181
102	202.625	39.426		102	152.625	30.3625
103	152.711	30.5136		103	102.711	19.4864
104	241.287	45.3172		104	191.287	37.9154
105	73.4131	12.3867		105	23.4131	2.87009
106	288.726	52.568		106	238.726	44.5619
107	110.256	21.148		107	60.2562	9.96979
108	360.516	62.6888		108	310.516	55.5891
109	443.027	75.3776		109	393.027	67.8248
110	89.7675	15.5589		110	39.7675	5.28701
111	85.1173	14.6526		111	35.1173	4.68278
112	189.99	37.6133		112	139.99	27.4924
113	353.299	62.2356		113	303.299	54.8338
114	343.5	60.7251		114	293.5	52.8701
115	480.007	80.9668		115	430.007	73.2628
116	257.089	47.8852		116	207.089	40.3323
117	303.932	55.136		117	253.932	47.281
118	432.012	73.565		118	382.012	65.71
119	510.9	83.9879		119	460.9	77.4924
120	546.531	87.4622		120	496.531	82.4773
121	645.862	94.5619		121	595.862	91.6918
122	161.369	32.1752		122	111.369	21.6012
123	239.103	44.864		123	189.103	37.1601
124	319.985	57.0997		124	269.985	49.0937
125	386.449	66.7674		125	336.449	59.6677
126	273.635	50.3021		126	223.635	42.145
127	230.081	43.2024		127	180.081	35.3474
128	265.447	48.3384		128	215.447	41.0876
129	168.203	33.3837		129	118.203	23.2628
130	252.669	46.8278		130	202.669	39.577
131	316.732	56.3444		131	266.732	48.6405
132	70.3614	11.9335		132	20.3614	2.56798
133	141.645	27.7946		133	91.645	15.71
134	112.114	21.7523		134	62.1136	10.423
135	158.808	31.571		135	108.808	20.5438
136	219.829	41.5408		136	169.829	34.139
137	606.765	92.2961		137	556.765	88.6707
138	768.134	97.1299		138	718.134	96.5257
139	60.4388	10.1208		139	10.4388	1.0574
140	97.8383	18.1269		140	47.8383	6.79758
141	162.166	32.4773		141	112.166	21.9033
142	545.793	87.3112		142	495.793	82.3263
143	706.974	96.2236		143	656.974	94.864
144	108.97	20.6949		144	58.9702	9.66767
145	501.571	83.2326		145	451.571	76.7372
146	666.67	95.3172		146	616.67	93.8066
147	74.2949	12.5378		147	24.2949	3.02115
148	447.974	76.1329		148	397.974	68.8822
149	609.886	92.4471		149	559.886	88.8218
150	394.764	68.2779		150	344.764	61.0272
151	562.083	89.577		151	512.083	84.4411
152	614.301	93.0514		152	564.301	89.7281
153	665.333	95.1662		153	615.333	93.5045
154	487.442	81.571		154	437.442	74.6224
155	512.393	84.5921		155	462.393	78.2477
156	464.16	79.1541		156	414.16	70.997
157	372.325	64.0483		157	322.325	57.855
158	433.722	74.1692		158	383.722	66.3142
159	94.8432	16.7674		159	44.8432	6.0423
160	121.552	24.6224		160	71.5525	12.2356
161	540.955	86.7069		161	490.955	81.8731
162	592.652	91.5408		162	542.652	87.0091
163	407.958	69.4864		163	357.958	62.5378
164	430.604	73.4139		164	380.604	65.4079
165	381.46	65.5589		165	331.46	59.2145
166	296.994	53.6254		166	246.994	46.0725
167	349.537	61.9335		167	299.537	54.2296
168	156.276	30.9668		168	106.276	19.9396
169	102.41	19.3353		169	52.4096	8.45921
170	623.572	94.2598		170	573.572	90.6344
171	672.461	95.6193		171	622.461	94.1088
172	513.024	84.7432		172	463.024	78.3988
173	3446.81	100		173	3396.81	99.8489
174	499.787	82.9305		174	449.787	76.5861
175	392.286	67.6737		175	342.286	60.423
176	476.027	80.5136		176	426.027	72.6586
177	615.509	93.6556		177	565.509	90.1813
178	667.678	95.4683		178	617.678	93.9577
179	472.494	80.0604		179	422.494	71.9033
180	487.8	81.7221		180	437.8	74.7734
181	436.449	74.4713		181	386.449	66.6163
182	373.202	64.1994		182	323.202	58.1571
183	398.134	69.0332		183	348.134	61.6314
184	432.499	73.716		184	382.499	65.861
185	335.208	59.5166		185	285.208	51.8127
186	277.427	51.0574		186	227.427	42.9003
187	713.627	96.3746		187	663.627	95.0151
188	63.5102	10.7251		188	13.5102	1.35952
189	592.486	91.3897		189	542.486	86.858
190	736.196	96.6767		190	686.196	95.7704
191	447.141	75.8308		191	397.141	68.5801
192	186.036	36.5559		192	136.036	26.5861
193	276.718	50.7553		193	226.718	42.2961
194	290.655	52.719		194	240.655	45.1662
195	320.41	57.4018		195	270.41	49.3958
196	347.587	61.4804		196	297.587	53.7764
197	338.599	60.1208		197	288.599	52.4169
198	233.851	43.9577		198	183.851	35.9517
199	227.387	42.7492		199	177.387	34.7432
200	242.143	45.4683		200	192.143	38.0665
201	272.753	50.1511		201	222.753	41.994
202	299.074	54.0785		202	249.074	46.2236
203	295.457	53.1722		203	245.457	45.7704
204	459.643	77.1903		204	409.643	69.6375
205	97.7287	17.9758		205	47.7287	6.64653
206	99.4295	18.429		206	49.4295	7.0997
207	142.655	28.5498		207	92.6554	16.4653
208	464.792	79.4562		208	414.792	71.148
209	37.0051	4.98489		209	20	0.60423
210	56.9385	8.91239		210	6.9385	30.8157
211	204.727	40.1813		211	154.727	35.8006
212	232.071	43.6556		212	182.071	33.5347
213	218.755	41.3897		213	168.755	25.9819
214	183.963	36.2538		214	133.963	30.6647
215	203.895	39.8792		215	153.895	9.06344
216	107.126	20.0906		216	57.1265	37.3112
217	239.308	45.0151		217	189.308	31.1178
218	207.729	40.4834		218	157.729	15.1057
219	28.5521	3.62538		219	20	38.5196
220	136.762	26.8882		220	86.7621	3.17221
221	243.964	45.6193		221	193.964	1.20846
222	74.8505	12.8399		222	24.8505	15.861
223	61.9817	10.2719		223	11.9817	3.92749
224	141.652	27.9456		224	91.6524	40.9366
225	80.4393	13.7462		225	30.4393	77.0393
226	263.164	48.1873		226	213.164	71.7523
227	507.143	83.8369		227	457.143	15.4079
228	471.276	79.9094		228	421.276	6.94864
229	138.687	27.1903		229	88.6871	25.6798
230	99.1178	18.2779		230	49.1178	79.3051
231	179.56	35.1964		231	129.56	67.2205
232	514.392	85.0453		232	464.392	47.1299
233	440.479	74.9245		233	390.479	89.1239
234	303.888	54.9849		234	253.888	83.5347
235	610.468	92.7492		235	560.468	32.3263
236	553.187	88.2175		236	503.187	76.8882
237	211.845	40.7855		237	161.845	69.1843
238	503.026	83.3837		238	453.026	35.6495
239	449.427	76.435		239	399.427	44.2598
240	230.944	43.5045		240	180.944	8.61027
241	285.669	51.9637		241	235.669	4.07855
242	103.837	19.6375		242	53.8373	66.1631
243	82.7629	14.0483		243	32.7629	69.7885
244	432.943	74.0181		244	382.943	81.2689
245	460.864	77.3414		245	410.864	86.5559
246	535.534	86.1027		246	485.534	48.7915
247	587.004	91.2387		247	537.004	53.3233
248	317.602	56.6465		248	267.602	64.5015
249	346.336	61.3293		249	296.336	72.2054
250	423.949	72.0544		250	373.949	10.8761
251	474.673	80.2115		251	424.673	21.4502
252	114.088	22.5076		252	64.0883	4.53172
253	160.67	32.0242		253	110.67	13.8973
254	84.0893	14.3505		254	34.0893	4.22961
255	130.544	25.8308		255	80.5442	14.5015
256	83.6829	14.1994		256	33.6829	46.3746
257	134.433	26.284		257	84.4325	70.5438
258	300.846	54.5317		258	250.846	2.71903
259	463.338	78.5498		259	413.338	8.30816
260	71.1988	12.0846		260	21.1988	41.6918
261	101.221	19.1843		261	51.2212	65.2568
262	270.127	49.2447		262	220.127	48.4894
263	428.818	73.1118		263	378.818	69.9396
264	316.147	56.1934		264	266.147	23.716
265	460.945	77.6435		265	410.945	51.3595
266	169.292	33.6858		266	119.292	17.3716
267	328.921	59.0634		267	278.921	26.7372
268	146.141	29.3051		268	96.1413	47.5831
269	186.211	36.7069		269	136.211	50.4532
270	306.353	55.287		270	256.353	42.5982
271	324.139	58.6103		271	274.139	63.5952
272	39.9554	5.43807		272	20	67.3716
273	276.995	50.9063		273	226.995	66.0121
274	418.109	71.2991		274	368.109	70.3927
275	441.524	75.0755		275	391.524	22.6586
276	432.801	73.8671		276	382.801	33.2326
277	461.668	78.0967		277	411.668	13.2931
278	164.99	32.9305		278	114.99	22.2054
279	217.394	41.2387		279	167.394	48.9426
280	125.908	25.2266		280	75.908	70.0906
281	162.543	32.6284		281	112.543	16.3142
282	319.017	56.9486		282	269.017	21.2991
283	461.241	77.9456		283	411.241	50
284	142.608	28.3988		284	92.608	70.8459
285	160.335	31.8731		285	110.335	35.4985
286	322.572	58.006		286	272.572	57.2508
287	463.907	78.852		287	413.907	24.0181
288	230.23	43.3535		288	180.23	47.7341
289	370.368	63.7462		289	320.368	0.906344
290	169.525	33.8369		290	119.525	7.70393
291	306.953	55.4381		291	256.953	11.0272
292	58.7136	9.51662		292	8.71357	20.997
293	100.112	19.0332		293	50.1115	89.8792
294	115.062	22.9607		294	65.0621	90.0302
295	160.004	31.7221		295	110.004	58.4592
296	614.903	93.2024		296	564.903	27.3414
297	615.004	93.3535		297	565.004	11.6314
298	374.083	64.6526		298	324.083	9.81873
299	189.836	37.4622		299	139.836	3.32326
300	119.478	23.8671		300	69.4781	88.0665
301	109.085	20.8459		301	59.0851	87.7644
302	74.9001	12.9909		302	24.9001	58.9124
303	20.2315	2.41692		303	20	28.2477
304	600.714	91.994		304	550.714	11.1782
305	598.517	91.8429		305	548.517	12.6888
306	378.717	65.1057		306	328.717	6.49547
307	192.58	38.2175		307	142.58	56.7976
308	115.825	23.1118		308	65.8248	58.3082
309	124.429	24.9245		309	74.4292	26.1329
310	97.2853	17.8248		310	47.2853	50.6042
311	43.843	5.89124		311	20	77.7946
312	368.101	63.4441		312	318.101	80.3625
313	373.539	64.3505		313	323.539	83.0816
314	184.305	36.4048		314	134.305	75.5287
315	326.662	58.7613		315	276.662	85.4985
316	511.151	84.139		316	461.151	97.281
317	524.972	85.6495		317	474.972	97.5831
318	550.451	87.9154		318	500.451	98.3384
319	494.019	82.0242		319	444.019	20.3927
320	569.983	90.4834		320	519.983	46.6767
321	823.988	97.7341		321	773.988	62.8399
322	871.286	98.0363		322	821.286	60.8761
323	976.97	98.4894		323	926.97	0.755287
324	158.302	31.2689		324	108.302	31.4199
325	302.43	54.6828		325	252.43	64.8036
326	411.551	70.2417		326	361.551	76.284
327	393.984	68.1269		327	343.984	0
328	57.9545	9.36556		328	7.95449	0
329	208.763	40.6344		329	158.763	0
330	425.035	72.3565		330	375.035	0
331	498.931	82.7795		331	448.931	0
