# Supplementary material for: Direct and indirect neurogenesis from radial glial progenitor cell clones in the mouse neocortex
Source: EMBO J. 2025 Nov 20;45(1):182–209. doi: 10.1038/s44318-025-00624-9 (PMC12759082; doi:10.1038/s44318-025-00624-9)
Supplement: Supplementary file 10 — Source data Fig. 2 [file 44318_2025_624_MOESM10_ESM.zip › Figure 2/2C/2C.xlsx]

## Sheet: Sheet1
Lineage #	Generation per lineage
Lineage001	5
Lineage003	3
Lineage004	3
Lineage005	6
Lineage006	3
Lineage007	3
Lineage008	5
Lineage010	2
Lineage012	2
Lineage014	3
Lineage015	5
Lineage018	3
Lineage020	5
Lineage023	8
Lineage028	6
Lineage029	5
Lineage031	3
Lineage033	3
Lineage034	2
Lineage038	3
Lineage039	3
Lineage040	3
Lineage041	5
Lineage042	2
Lineage043	4
Lineage047	3
Lineage049	2
Lineage054	3
Lineage055	2
Lineage056	3
Lineage058	2
Lineage060	5
Lineage061	2
Lineage062	2
Lineage063	3
Lineage064	3
Lineage065	2
Lineage066	2
Lineage067	2
Lineage068	4
Lineage069	2
Lineage074	2
Lineage076	2
Lineage078	2
Lineage081	2
Lineage082	3
Lineage088	3
Lineage090	4
Lineage092	2
Lineage096	2
Lineage098	3
Lineage105	3
Lineage106	3
Lineage113	2
Lineage117	4
Lineage118	3
Lineage119	3
Lineage123	2
Lineage124	4
Lineage127	4
Lineage131	2
Lineage132	3
Lineage133	2
Lineage136	5
Lineage137	2
Lineage138	3
Lineage141	7
Lineage143	4
Lineage144	5
Lineage148	6
Lineage150	6
Lineage151	3
Lineage153	4
Lineage154	5
Lineage156	5
Lineage161	2
Lineage169	3
Lineage170	3
Lineage172	3
Lineage163	3
Lineage174	4
Lineage175	3
Lineage179	4
Lineage183	2
Lineage184	3
Lineage186	3
Lineage187	4
Lineage189	2
Lineage191	5
Lineage192	5
Lineage197	3
Lineage199	3
Lineage200	5
Lineage201	2
Lineage203	3
Lineage204	3
Lineage206	4
Lineage209	2
Lineage210	4
Lineage211	4
Lineage213	4
Lineage215	4
Lineage217	2
Lineage218	2
Lineage219	3
Lineage223	2
Lineage224	3
Lineage227	3
Lineage228	5
Lineage229	6
Lineage230	5
Lineage232	6
Lineage234	5
Lineage236	4
Lineage237	4
Lineage238	5
Lineage241	2
Lineage244	5
Lineage245	3
Lineage247	2
Lineage250	2
Lineage255	5
Lineage256	3
Lineage258	2
Lineage261	4
Lineage262	5
Lineage269	3
Lineage272	2
Lineage274	4
Lineage275	4
Lineage276	5
Lineage277	3
Lineage278	4
Lineage279	4
Lineage281	3
Lineage285	3
Lineage287	4
Lineage289	5
Lineage292	5
Lineage298	3
Lineage299	7
Lineage301	4
Lineage304	3
Lineage308	4
Lineage309	7
Lineage310	2
Lineage316	3
Lineage317	3
Lineage318	2
Lineage319	3
Lineage320	5
Lineage321	4
Lineage322	6
Lineage323	3
Lineage325	2
Lineage327	3
Lineage328	6
Lineage331	4
Lineage332	3
Lineage333	3
Lineage334	2
Lineage338	2
Lineage339	3
Lineage342	2
Lineage343	5
Lineage345	3
Lineage347	2
Lineage348	3
Lineage351	4
Lineage352	3
Lineage356	2
Lineage357	3
Lineage358	3
Lineage359	2
Lineage362	2
Lineage367	2
Lineage368	6
Lineage369	4
Lineage370	4
Lineage371	3
Lineage372	2
Lineage374	4
Lineage375	2
Lineage376	2
Lineage377	5
Lineage378	2
Lineage379	2
Lineage380	2
Lineage381	3
Lineage382	2
Lineage384	2
Lineage385	4
Lineage386	4
Lineage389	4
Lineage391	3
Lineage392	2
Lineage403	3
Lineage405	3
Lineage407	2
Lineage411	3
Lineage414	5
Lineage417	5
Lineage032	6
Lineage025	2
Lineage026	7
Lineage419	4
Lineage180	4
Lineage216	4
