# Supplementary material for: Direct and indirect neurogenesis from radial glial progenitor cell clones in the mouse neocortex
Source: EMBO J. 2025 Nov 20;45(1):182–209. doi: 10.1038/s44318-025-00624-9 (PMC12759082; doi:10.1038/s44318-025-00624-9)
Supplement: Supplementary file 10 — Source data Fig. 2 [file 44318_2025_624_MOESM10_ESM.zip › Figure 2/2M/2M.xlsx]

## Sheet: Sheet1
	#1	#2	#3	#4	#5
CThPN (%)	21.044	49.3671	28.0576	4.7191	12.3932
SCPN/HPN (%)	4.5677	12.3418	8.63309	1.79775	2.13675
CPN (%)	74.3883	38.2911	63.3094	93.4831	85.4701
