# Supplementary material for: Direct and indirect neurogenesis from radial glial progenitor cell clones in the mouse neocortex
Source: EMBO J. 2025 Nov 20;45(1):182–209. doi: 10.1038/s44318-025-00624-9 (PMC12759082; doi:10.1038/s44318-025-00624-9)
Supplement: Supplementary file 10 — Source data Fig. 2 [file 44318_2025_624_MOESM10_ESM.zip › Figure 2/2J/2J.xlsx]

## Sheet: Sheet1
	Types	Number	Percentage (%)
3 PyN types	CThPN+SCPN/HPN+CPN	51	15.8879
2 PyN types	CThPN+SCPN/HPN	7	2.18069
	CThPN+CPN	131	40.81
	SCPN/HPN+CPN	21	6.54206
1 PyN type	CThPN	19	5.919
	SCPN/HPN	4	1.24611
	CPN	88	27.4143
