# Supplementary material for: Direct and indirect neurogenesis from radial glial progenitor cell clones in the mouse neocortex
Source: EMBO J. 2025 Nov 20;45(1):182–209. doi: 10.1038/s44318-025-00624-9 (PMC12759082; doi:10.1038/s44318-025-00624-9)
Supplement: Supplementary file 10 — Source data Fig. 2 [file 44318_2025_624_MOESM10_ESM.zip › Figure 2/2K/README.txt]

Clones were recorded as 0, when neurons in a clone distributed in a distinct layer (L2/3, L4, L5, L6). Clones were recorded as 1, when neurons were distributed in deep layers (L5, L6). Clones were recorded as 2, when neurons were distributed in superficial layers (L2/3, L4). Clones were recorded as 3, when neurons were distributed both in deep layer and superficial layers.
