# Supplementary material for: Direct and indirect neurogenesis from radial glial progenitor cell clones in the mouse neocortex
Source: EMBO J. 2025 Nov 20;45(1):182–209. doi: 10.1038/s44318-025-00624-9 (PMC12759082; doi:10.1038/s44318-025-00624-9)
Supplement: Supplementary file 10 — Source data Fig. 2 [file 44318_2025_624_MOESM10_ESM.zip › Figure 2/2K/2K.xlsx]

## Sheet: Sheet1
Lineage #	IPP division in G1	IPP division in G2	IPP division in G3	IPP division in G4	IPP division in G5	Neurons from N divisions	Neurons from IP divisions	Neurons from IPP divisions	CThPN number	SCPN number	HPN number	CPN number	Pure CThPN lineage	Pure SCPN lineage	Pure CPN lineage	Neuon number in L6	Neuon number in L5	Neuon number in L4	Neuon number in L2/3	Layer distribution	hclust
Lineage001	0	0	0	0	0	2	6	0	4	1	0	3	0	0	0	4	1	2	1	3	1
Lineage003	0	0	0	0	0	1	2	0	2	0	0	1	0	0	0	0	2	1	0	3	2
Lineage004	0	0	0	0	0	2	0	0	0	0	0	4	0	0	1	0	0	0	4	0	1
Lineage005	0	0	0	0	0	4	4	0	0	0	1	5	0	0	0	0	3	0	3	3	1
Lineage006	0	0	0	0	0	2	0	0	0	0	0	4	0	0	1	0	0	2	2	2	1
Lineage007	0	0	0	0	0	3	0	0	3	0	0	0	1	0	0	3	0	0	0	0	2
Lineage008	1	0	0	0	0	3	2	4	2	0	0	6	0	0	0	0	4	0	4	3	3
Lineage009	1	0	0	0	0	1	0	4	4	0	0	5	0	0	0	4	4	0	1	3	3
Lineage010	0	0	0	0	0	1	2	0	2	0	0	1	0	0	0	2	1	0	0	1	2
Lineage011	0	0	0	0	0	3	0	0	1	0	0	4	0	0	0	0	2	0	3	3	1
Lineage012	1	0	0	0	0	0	2	4	0	0	0	6	0	0	1	0	2	0	4	3	4
Lineage013	0	0	0	0	0	3	4	0	0	0	0	8	0	0	0	0	4	0	4	3	1
Lineage014	0	0	0	0	0	3	0	0	0	0	0	3	0	0	1	0	3	0	0	0	2
Lineage015	0	0	0	0	0	4	0	0	3	0	0	2	0	0	0	3	0	1	1	3	2
Lineage016	0	0	0	0	0	1	2	0	1	0	0	7	0	0	0	2	3	1	2	3	1
Lineage017	1	0	0	0	0	2	2	4	1	0	0	7	0	0	0	1	0	0	7	3	4
Lineage018	0	0	0	0	0	3	0	0	2	0	0	1	0	0	0	2	1	0	0	1	2
Lineage019	1	0	0	0	0	1	0	4	1	0	0	9	0	0	0	3	2	1	4	3	4
Lineage020	0	0	0	0	0	4	2	0	1	0	0	5	0	0	0	2	1	1	2	3	1
Lineage022	0	0	0	0	0	4	0	0	2	0	0	5	0	0	0	3	0	0	4	3	1
Lineage023	1	0	0	0	0	0	4	4	0	0	0	8	0	0	1	1	4	2	1	3	5
Lineage024	1	0	0	0	0	1	4	4	1	0	0	15	0	0	0	7	2	0	7	3	5
Lineage028	1	0	0	0	0	3	4	4	2	0	0	7	0	0	0	5	1	1	2	3	3
Lineage029	0	0	0	0	0	2	6	0	2	0	0	6	0	0	0	3	5	0	0	1	5
Lineage030	1	1	0	0	0	0	0	8	1	0	0	9	0	0	0	3	2	4	1	3	4
Lineage031	1	0	0	0	0	1	2	4	4	0	0	3	0	0	0	5	1	1	0	3	3
Lineage033	0	0	0	0	0	1	4	0	0	0	0	5	0	0	1	0	1	0	4	3	1
Lineage034	0	0	0	0	0	1	2	0	1	1	0	1	0	0	0	1	1	0	1	3	2
Lineage038	0	0	0	0	0	3	0	0	0	0	0	2	0	0	0	2	0	0	0	0	2
Lineage039	0	0	0	0	0	3	0	0	2	0	0	0	0	0	0	2	0	0	0	0	2
Lineage040	0	0	0	0	0	1	4	0	3	1	0	1	0	0	0	3	1	1	0	3	1
Lineage041	1	0	0	0	0	2	4	4	0	0	0	10	0	0	1	2	5	0	3	3	5
Lineage042	0	0	0	0	0	1	2	0	1	0	0	2	0	0	0	2	1	0	0	1	2
Lineage043	1	0	0	0	0	3	0	4	3	0	0	2	0	0	0	3	1	0	1	3	3
Lineage044	0	0	0	0	0	3	0	0	5	0	0	1	0	0	0	4	1	0	1	3	2
Lineage045	0	0	0	0	0	2	2	0	3	0	0	2	0	0	0	3	0	0	2	3	1
Lineage046	1	1	0	0	0	3	2	8	6	0	0	11	0	0	0	6	2	0	9	3	5
Lineage047	0	0	0	0	0	1	4	0	1	1	0	3	0	0	0	1	2	0	2	3	1
Lineage049	0	0	0	0	0	0	4	0	0	4	0	0	0	1	0	0	4	0	0	0	2
Lineage051	0	0	1	0	0	2	4	4	1	0	0	8	0	0	0	4	5	0	0	1	5
Lineage054	0	0	0	0	0	3	0	0	1	0	0	1	0	0	0	2	0	0	0	0	2
Lineage055	0	0	0	0	0	1	2	0	3	0	0	0	1	0	0	3	0	0	0	0	2
Lineage056	0	0	0	0	0	1	2	0	3	0	1	1	0	0	0	3	2	0	0	1	2
Lineage058	0	0	0	0	0	1	0	0	2	0	0	1	0	0	0	3	0	0	0	0	2
Lineage060	0	0	0	0	0	4	2	0	2	0	0	4	0	0	0	2	2	0	2	3	1
Lineage061	0	0	0	0	0	1	2	0	0	0	0	3	0	0	1	0	0	0	3	0	1
Lineage062	0	0	0	0	0	1	2	0	1	0	0	2	0	0	0	1	2	0	0	1	2
Lineage063	0	0	0	0	0	2	0	0	0	0	0	4	0	0	1	0	1	0	3	3	1
Lineage064	1	1	0	0	0	1	0	8	0	0	0	9	0	0	1	0	4	0	5	3	4
Lineage065	0	0	0	0	0	1	2	0	0	0	2	1	0	0	0	0	3	0	0	0	2
Lineage066	0	0	0	0	0	1	2	0	0	0	3	0	0	0	0	0	3	0	0	0	2
Lineage067	1	0	0	0	0	1	0	4	2	0	0	3	0	0	0	0	4	0	1	3	3
Lineage068	1	0	0	0	0	3	0	4	0	0	2	4	0	0	0	0	4	0	2	3	3
Lineage069	0	0	0	0	0	1	2	0	2	0	0	0	0	0	0	3	0	0	0	0	2
Lineage071	0	0	0	0	0	5	2	0	1	0	0	6	0	0	0	1	0	0	6	3	1
Lineage072	0	0	0	0	0	6	0	0	1	0	0	5	0	0	0	2	3	1	0	3	1
Lineage074	1	0	0	0	0	0	2	4	3	3	0	0	0	0	0	3	3	0	0	1	2
Lineage075	1	0	0	0	0	3	0	4	2	0	0	7	0	0	0	0	2	0	7	3	4
Lineage076	0	0	0	0	0	2	0	0	1	0	0	1	0	0	0	1	0	0	1	3	2
Lineage078	0	0	0	0	0	1	0	0	2	1	0	0	0	0	0	2	1	0	0	1	2
Lineage081	0	0	0	0	0	2	0	0	0	0	0	2	0	0	1	0	2	0	0	0	2
Lineage082	0	0	0	0	0	2	0	0	0	0	0	4	0	0	1	0	0	1	3	2	1
Lineage088	0	0	0	0	0	1	2	0	2	0	0	3	0	0	0	5	0	0	0	0	2
Lineage089	0	0	0	0	0	3	6	0	0	0	0	11	0	0	1	0	5	0	6	3	5
Lineage090	0	0	0	0	0	2	4	0	0	0	0	6	0	0	1	0	0	0	6	0	1
Lineage092	0	0	0	0	0	2	0	0	1	0	0	1	0	0	0	2	0	0	0	0	2
Lineage096	0	0	0	0	0	1	0	0	0	0	0	3	0	0	1	0	3	0	0	0	2
Lineage098	0	0	0	0	0	0	4	0	0	0	0	5	0	0	0	2	1	0	2	3	1
Lineage099	0	0	0	0	0	3	2	0	0	0	0	7	0	0	0	0	4	1	2	3	1
Lineage104	0	0	0	0	0	5	4	0	1	0	2	6	0	0	0	3	2	3	1	3	1
Lineage105	0	0	0	0	0	1	4	0	0	0	0	5	0	0	1	0	2	2	1	3	1
Lineage106	0	1	1	0	0	0	2	8	1	0	0	7	0	0	0	1	1	1	5	3	4
Lineage111	0	0	0	0	0	1	2	0	0	0	0	8	0	0	0	0	3	1	4	3	1
Lineage113	0	0	0	0	0	2	0	0	1	0	0	1	0	0	0	2	0	0	0	0	2
Lineage117	0	0	0	0	0	2	2	0	0	0	0	6	0	0	1	0	1	0	5	3	1
Lineage118	0	0	0	0	0	3	0	0	1	0	0	2	0	0	0	2	0	0	1	3	2
Lineage119	0	0	0	0	0	2	2	0	2	0	0	1	0	0	0	3	0	0	0	0	2
Lineage123	0	0	0	0	0	2	0	0	0	0	0	2	0	0	1	0	2	0	0	0	2
Lineage124	0	0	0	0	0	2	4	0	0	0	0	6	0	0	1	0	1	2	3	3	1
Lineage127	0	0	0	0	0	3	2	0	0	0	0	4	0	0	0	4	0	0	0	0	2
Lineage131	0	0	0	0	0	1	2	0	1	0	0	2	0	0	0	3	0	0	0	0	2
Lineage132	0	0	0	0	0	3	0	0	2	0	0	1	0	0	0	3	0	0	0	0	2
Lineage133	0	0	0	0	0	2	0	0	0	0	0	2	0	0	1	0	2	0	0	0	2
Lineage136	0	0	1	0	0	1	6	4	1	0	0	9	0	0	0	2	5	3	0	3	5
Lineage137	0	0	0	0	0	2	0	0	2	0	0	0	1	0	0	2	0	0	0	0	2
Lineage138	0	0	0	0	0	3	0	0	0	0	0	3	0	0	1	0	3	0	0	0	2
Lineage139	0	0	0	0	0	5	4	4	4	1	0	12	0	0	0	4	5	0	8	3	5
Lineage141	0	0	0	0	0	6	2	0	2	0	0	3	0	0	0	2	1	0	2	3	1
Lineage143	0	0	0	0	0	3	2	0	1	0	0	3	0	0	0	1	0	0	3	3	1
Lineage144	0	0	0	0	0	5	0	0	2	0	0	3	0	0	0	2	0	1	2	3	1
Lineage146	0	1	0	0	0	2	2	4	2	0	0	4	0	0	0	2	1	1	2	3	3
Lineage147	0	0	0	0	0	2	2	0	3	0	0	5	0	0	0	4	1	0	3	3	1
Lineage148	0	0	0	0	0	5	2	0	1	0	1	4	0	0	0	1	3	0	2	3	1
Lineage149	0	0	0	0	0	3	0	0	4	0	0	1	0	0	0	4	0	0	1	3	2
Lineage150	0	0	0	0	0	6	0	0	2	0	1	1	0	0	0	2	1	0	1	3	2
Lineage151	0	0	0	0	0	2	2	0	4	0	0	0	1	0	0	4	0	0	0	0	2
Lineage153	0	0	0	0	0	3	2	0	0	0	0	4	0	0	0	0	0	0	4	0	1
Lineage154	0	0	0	0	0	4	2	0	0	0	0	5	0	0	0	0	1	0	4	3	1
Lineage156	0	0	0	0	0	4	2	0	2	0	0	4	0	0	0	2	4	0	0	1	2
Lineage157	0	0	0	0	0	4	2	0	1	0	0	6	0	0	0	1	2	0	4	3	1
Lineage159	0	0	0	0	0	4	4	0	5	0	0	6	0	0	0	6	1	3	1	3	1
Lineage161	0	0	0	0	0	1	2	0	1	0	0	2	0	0	0	1	2	0	0	1	2
Lineage166	0	0	1	1	0	2	0	8	1	0	0	14	0	0	0	1	0	0	14	3	4
Lineage167	0	0	0	0	0	2	0	0	1	1	0	2	0	0	0	1	1	0	2	3	2
Lineage168	0	0	0	0	0	6	4	0	1	2	0	9	0	0	0	3	9	0	0	1	5
Lineage169	0	0	0	0	0	1	4	0	1	0	0	4	0	0	0	1	1	1	2	3	1
Lineage170	1	1	0	0	0	0	2	8	0	0	0	8	0	0	0	0	0	0	8	0	4
Lineage171	0	0	0	0	0	2	2	0	0	1	0	4	0	0	0	0	3	0	2	3	1
Lineage172	0	0	0	0	0	1	2	0	2	0	0	3	0	0	0	3	2	0	0	1	2
Lineage173	0	0	0	0	0	4	0	0	2	0	0	3	0	0	0	3	0	0	2	3	2
Lineage163	0	0	0	0	0	1	4	0	0	1	0	4	0	0	0	0	2	0	3	3	1
Lineage174	1	0	0	0	0	1	4	4	0	0	0	9	0	0	1	0	1	0	8	3	4
Lineage175	1	0	0	0	0	1	2	4	0	0	0	7	0	0	1	0	0	0	7	0	4
Lineage177	1	0	0	0	0	3	0	4	0	0	2	6	0	0	0	0	8	0	0	3	3
Lineage178	0	0	0	0	0	1	0	0	0	1	0	2	0	0	0	0	1	0	2	3	1
Lineage179	0	0	0	0	0	3	2	0	1	0	0	3	0	0	0	2	2	0	0	1	2
Lineage181	0	0	0	0	0	4	0	0	0	0	0	6	0	0	0	0	2	0	4	3	1
Lineage183	0	0	0	0	0	1	2	0	0	0	0	3	0	0	1	0	0	0	3	0	1
Lineage184	0	0	0	0	0	0	6	0	1	0	0	5	0	0	0	1	0	2	3	3	1
Lineage185	0	0	0	0	0	0	4	0	0	0	0	7	0	0	0	0	1	2	4	3	1
Lineage186	1	0	0	0	0	3	0	4	2	0	0	3	0	0	0	2	3	0	0	1	3
Lineage187	0	0	0	0	0	1	6	0	4	0	1	2	0	0	0	4	1	1	1	3	1
Lineage188	1	0	0	0	0	1	4	4	0	0	0	10	0	0	0	0	0	0	10	0	4
Lineage189	0	0	0	0	0	1	2	0	0	0	0	3	0	0	1	0	2	0	1	3	1
Lineage191	1	1	0	0	0	2	2	8	1	4	0	6	0	0	0	4	5	0	2	3	3
Lineage192	1	1	0	0	0	1	4	8	6	0	0	5	0	0	0	6	1	0	4	3	3
Lineage193	0	0	0	0	0	2	0	0	2	0	0	1	0	0	0	2	1	0	0	1	2
Lineage194	0	0	0	0	0	2	2	0	2	0	0	6	0	0	0	2	0	0	6	3	1
Lineage195	0	0	0	0	0	4	2	0	1	1	0	5	0	0	0	4	1	0	2	3	1
Lineage197	0	0	0	0	0	2	2	0	4	0	0	0	1	0	0	4	0	0	0	0	2
Lineage199	0	0	0	0	0	3	0	0	0	1	0	2	0	0	0	0	2	1	0	3	2
Lineage200	0	0	0	0	0	3	4	0	0	1	0	5	0	0	0	0	3	3	0	3	1
Lineage201	0	0	0	0	0	1	0	0	0	0	0	3	0	0	1	0	3	0	0	0	2
Lineage203	0	0	0	0	0	2	0	0	0	2	0	2	0	0	0	0	4	0	0	0	2
Lineage204	0	0	0	0	0	1	4	0	0	5	0	0	0	1	0	0	5	0	0	3	2
Lineage206	0	0	0	0	0	4	0	0	0	0	0	4	0	0	1	0	1	0	3	3	1
Lineage207	0	0	0	0	0	2	6	8	1	1	0	12	0	0	0	1	6	3	4	3	5
Lineage209	0	0	0	0	0	2	0	0	2	0	0	0	1	0	0	1	1	0	0	1	2
Lineage210	0	0	0	0	0	3	2	0	1	0	1	2	0	0	0	0	2	0	2	3	1
Lineage211	0	0	0	0	0	3	2	0	3	0	0	0	0	0	0	3	0	0	0	0	2
Lineage213	0	0	0	0	0	3	2	0	2	0	0	3	0	0	0	0	3	0	2	3	1
Lineage215	0	0	0	0	0	4	0	0	2	0	0	0	0	0	0	2	0	0	0	0	2
Lineage217	0	0	0	0	0	2	0	0	2	0	0	0	1	0	0	2	0	0	0	0	2
Lineage218	0	0	0	0	0	2	0	0	2	0	0	0	1	0	0	2	0	0	0	0	2
Lineage219	0	0	0	0	0	2	2	0	1	0	0	3	0	0	0	1	1	1	1	3	1
Lineage222	0	0	0	0	0	1	6	0	3	0	0	5	0	0	0	3	0	0	5	3	1
Lineage223	1	1	0	0	0	0	0	8	0	0	0	8	0	0	1	0	4	0	4	3	4
Lineage224	1	0	0	0	0	1	2	4	0	2	0	5	0	0	0	0	5	0	2	3	3
Lineage225	1	0	0	0	0	0	2	4	0	0	0	7	0	0	0	0	0	0	7	0	4
Lineage226	1	0	0	0	0	0	2	4	0	0	0	8	0	0	0	0	1	3	4	3	4
Lineage227	0	0	0	0	0	0	6	0	0	0	0	5	0	0	0	0	0	0	5	0	1
Lineage228	1	0	0	0	0	4	0	4	1	1	0	6	0	0	0	1	4	1	2	3	3
Lineage229	0	1	0	0	0	4	2	4	3	0	0	5	0	0	0	3	0	0	5	3	3
Lineage230	0	0	0	0	0	1	8	0	4	0	1	4	0	0	0	4	2	0	3	3	1
Lineage232	0	0	1	1	0	1	6	8	2	0	0	13	0	0	0	3	4	1	7	3	5
Lineage234	1	0	0	0	0	3	0	4	0	0	0	8	0	0	0	0	4	0	4	3	4
Lineage235	1	1	0	0	0	1	2	8	0	1	0	16	0	0	0	0	7	1	9	3	4
Lineage236	1	0	0	0	0	1	4	4	2	0	1	6	0	0	0	2	4	1	2	3	3
Lineage237	0	1	1	0	0	0	4	8	0	0	0	10	0	0	0	0	1	0	9	3	4
Lineage238	1	1	0	0	0	3	0	8	6	1	0	1	0	0	0	6	2	0	0	1	3
Lineage239	1	1	0	0	0	3	0	8	0	0	0	9	0	0	0	0	2	3	4	3	4
Lineage241	0	0	0	0	0	1	2	0	1	0	0	2	0	0	0	1	2	0	0	1	2
Lineage244	0	0	0	0	0	4	0	0	2	0	0	3	0	0	0	2	0	0	3	3	1
Lineage245	0	0	0	0	0	1	4	0	4	0	1	0	0	0	0	2	3	0	0	1	2
Lineage247	0	0	0	0	0	2	0	0	1	1	0	0	0	0	0	0	2	0	0	0	2
Lineage249	0	0	0	0	0	0	2	0	0	0	0	4	0	0	0	0	2	0	2	3	1
Lineage250	0	0	0	0	0	1	0	0	2	1	0	0	0	0	0	1	2	0	0	1	2
Lineage253	1	0	0	0	0	0	6	4	0	0	1	18	0	0	0	0	6	0	13	3	4
Lineage255	0	0	0	0	0	2	6	0	0	2	0	5	0	0	0	1	3	0	3	3	1
Lineage256	0	0	0	0	0	1	4	0	0	0	0	5	0	0	1	0	4	0	1	3	1
Lineage257	1	0	0	0	0	1	2	4	2	2	0	5	0	0	0	0	5	0	4	3	3
Lineage258	0	0	0	0	0	2	0	0	1	1	0	0	0	0	0	1	1	0	0	1	2
Lineage259	0	0	0	0	0	2	0	0	0	0	0	3	0	0	0	0	0	1	2	2	1
Lineage260	0	0	0	0	0	6	2	0	4	0	0	3	0	0	0	3	1	0	3	3	1
Lineage261	1	1	0	0	0	2	0	8	0	0	0	10	0	0	1	0	4	0	6	3	4
Lineage262	1	1	0	0	0	1	4	8	1	0	1	8	0	0	0	1	1	0	8	3	4
Lineage263	0	0	0	0	0	4	2	0	2	0	0	5	0	0	0	2	2	0	3	3	1
Lineage264	0	0	0	0	0	5	2	0	4	0	0	5	0	0	0	4	2	0	3	3	1
Lineage266	1	1	0	0	0	0	0	8	2	0	0	6	0	0	0	2	2	0	4	3	4
Lineage267	0	0	0	0	0	2	0	8	1	0	1	8	0	0	0	3	3	0	4	3	4
Lineage268	1	0	0	0	0	1	2	4	0	0	0	8	0	0	0	0	0	2	6	2	4
Lineage269	1	1	1	0	0	0	0	12	2	0	1	8	0	0	0	3	3	0	5	3	4
Lineage271	1	1	0	0	0	0	0	8	0	0	0	11	0	0	0	0	4	2	5	3	4
Lineage272	1	1	0	0	0	0	0	8	5	0	1	2	0	0	0	4	3	0	1	3	3
Lineage274	1	0	0	0	0	3	0	4	1	0	0	4	0	0	0	4	1	0	0	1	3
Lineage275	0	0	0	0	0	1	6	0	4	0	0	2	0	0	0	4	1	0	1	3	1
Lineage276	1	1	0	0	0	2	2	8	0	0	0	12	0	0	1	2	2	3	5	3	4
Lineage277	1	0	0	0	0	2	0	4	0	0	0	5	0	0	0	0	2	1	2	3	3
Lineage278	0	1	0	0	0	1	4	4	0	0	0	9	0	0	1	0	1	0	8	3	4
Lineage279	1	0	0	0	0	3	0	4	4	0	0	2	0	0	0	6	0	0	0	0	2
Lineage281	0	0	0	0	0	2	2	0	1	0	0	3	0	0	0	1	2	0	1	3	1
Lineage282	0	0	0	0	0	3	4	4	2	0	0	4	0	0	0	2	1	1	2	3	3
Lineage283	0	0	0	0	0	1	4	0	2	0	0	4	0	0	0	2	1	1	2	3	1
Lineage285	0	0	0	0	0	3	0	0	1	0	0	2	0	0	0	2	1	0	0	1	2
Lineage287	0	1	0	0	0	1	4	4	2	0	1	4	0	0	0	2	1	1	3	3	3
Lineage289	0	0	0	0	0	4	0	0	0	0	0	6	0	0	1	3	0	1	2	3	1
Lineage290	0	0	0	0	0	3	0	0	0	0	0	3	0	0	0	0	1	0	2	3	1
Lineage291	0	0	0	0	0	3	0	0	0	0	0	5	0	0	0	1	0	1	3	3	1
Lineage292	0	0	0	0	0	4	2	0	2	2	0	0	0	0	0	2	2	0	0	1	2
Lineage293	1	0	0	0	0	0	2	4	3	0	0	6	0	0	0	3	3	0	3	3	3
Lineage298	1	1	0	0	0	0	2	8	0	0	0	10	0	0	1	0	4	3	3	3	4
Lineage299	0	0	0	0	0	4	6	0	4	0	1	2	0	0	0	3	3	0	1	3	1
Lineage301	0	0	1	1	0	1	2	8	1	0	2	8	0	0	0	1	4	3	3	3	4
Lineage303	0	0	0	0	0	5	4	0	5	0	0	3	0	0	0	5	2	1	0	3	1
Lineage304	1	1	0	0	0	0	2	8	0	0	0	8	0	0	0	0	0	0	8	0	4
Lineage305	0	0	0	0	0	3	2	4	1	0	0	12	0	0	0	2	5	4	2	3	5
Lineage307	0	0	0	0	0	7	0	0	6	0	0	1	0	0	0	6	0	0	1	3	2
Lineage308	0	0	0	0	0	2	4	0	3	0	1	2	0	0	0	3	3	0	0	1	2
Lineage309	0	0	1	0	0	2	8	4	4	0	0	10	0	0	0	7	4	2	1	3	5
Lineage310	0	0	0	0	0	2	0	0	2	0	0	0	1	0	0	2	0	0	0	0	2
Lineage311	0	0	0	0	0	7	0	4	1	0	1	9	0	0	0	2	1	0	8	3	4
Lineage315	1	1	0	0	0	2	2	8	4	0	1	5	0	0	0	4	2	0	4	3	3
Lineage316	0	0	0	0	0	2	2	0	1	0	0	2	0	0	0	1	2	0	0	1	2
Lineage317	0	0	0	0	0	1	4	0	2	1	0	2	0	0	0	2	3	0	0	1	2
Lineage318	0	0	0	0	0	1	2	0	1	0	1	1	0	0	0	0	3	0	0	0	2
Lineage319	0	0	0	0	0	1	4	0	0	0	0	5	0	0	1	0	3	1	1	3	1
Lineage320	0	0	0	0	0	3	2	0	3	0	0	3	0	0	0	3	2	1	0	3	1
Lineage321	0	1	0	0	0	2	2	4	1	0	0	6	0	0	0	1	0	0	6	3	4
Lineage322	0	0	0	0	0	4	4	0	3	0	0	3	0	0	0	3	1	0	2	3	1
Lineage323	1	0	0	0	0	2	0	4	0	0	1	5	0	0	0	0	3	0	3	3	3
Lineage325	0	0	0	0	0	1	2	0	1	0	0	2	0	0	0	0	3	0	0	0	2
Lineage326	1	1	0	0	0	2	2	8	0	0	0	12	0	0	0	0	2	0	10	3	4
Lineage327	0	0	0	0	0	0	6	0	0	0	1	5	0	0	0	1	1	2	2	3	1
Lineage328	1	1	1	0	0	2	2	12	2	0	0	9	0	0	0	3	2	1	5	3	4
Lineage329	0	0	0	0	0	4	4	4	2	0	0	12	0	0	0	2	5	2	5	3	5
Lineage330	0	0	0	0	0	3	2	8	0	0	0	15	0	0	1	0	4	0	11	3	4
Lineage331	0	1	0	0	0	2	0	4	1	0	0	7	0	0	0	1	6	1	0	3	3
Lineage332	0	0	0	0	0	0	6	0	3	0	0	3	0	0	0	3	1	1	1	3	1
Lineage333	1	0	0	0	0	2	0	4	3	0	0	3	0	0	0	5	1	0	0	1	3
Lineage334	0	0	0	0	0	2	0	0	1	0	0	1	0	0	0	2	0	0	0	0	2
Lineage335	0	0	0	0	0	2	2	0	0	0	0	6	0	0	0	0	3	0	3	3	1
Lineage336	0	0	0	0	0	2	8	12	0	0	0	21	0	0	0	0	3	0	18	3	4
Lineage338	0	0	0	0	0	2	0	0	0	0	1	1	0	0	0	0	2	0	0	0	2
Lineage339	0	0	0	0	0	3	0	0	1	0	0	2	0	0	0	3	0	0	0	0	2
Lineage340	0	0	0	0	0	3	0	0	2	0	0	6	0	0	0	2	5	1	0	3	1
Lineage341	1	1	0	0	0	0	2	8	0	0	0	11	0	0	0	0	0	0	11	0	4
Lineage342	1	0	0	0	0	1	0	4	0	0	0	5	0	0	1	0	5	0	0	3	3
Lineage343	0	0	0	0	0	4	2	0	3	0	0	3	0	0	0	1	2	1	2	3	1
Lineage344	0	0	0	0	0	0	6	0	3	0	1	4	0	0	0	3	1	1	3	3	1
Lineage345	0	0	0	0	0	2	2	0	0	0	0	3	0	0	0	0	0	0	3	0	1
Lineage346	0	0	0	0	0	1	2	0	2	0	0	4	0	0	0	2	0	2	2	3	1
Lineage347	0	0	0	0	0	1	2	0	0	0	0	3	0	0	1	0	2	0	1	3	1
Lineage348	0	0	0	0	0	1	2	0	0	0	1	4	0	0	0	0	1	3	1	3	1
Lineage349	0	0	0	0	0	0	4	0	2	0	0	3	0	0	0	2	2	0	1	3	1
Lineage351	0	0	0	0	0	3	2	0	1	0	0	3	0	0	0	1	2	1	0	3	1
Lineage352	1	1	0	0	0	0	2	8	0	0	0	9	0	0	0	0	0	0	9	0	4
Lineage355	0	0	0	0	0	0	6	0	3	0	0	7	0	0	0	4	1	0	5	3	1
Lineage356	0	0	0	0	0	2	0	0	2	0	0	0	1	0	0	2	0	0	0	0	2
Lineage357	0	0	0	0	0	2	2	0	0	1	0	3	0	0	0	0	1	1	2	3	1
Lineage358	0	0	0	0	0	2	2	0	0	0	0	4	0	0	1	0	0	2	2	2	1
Lineage359	0	0	0	0	0	2	0	0	2	0	0	0	1	0	0	2	0	0	0	0	2
Lineage362	0	0	0	0	0	0	4	0	0	0	0	4	0	0	1	0	0	0	4	0	1
Lineage364	0	0	0	0	0	2	8	0	0	0	0	11	0	0	0	1	4	0	6	3	5
Lineage365	1	1	0	0	0	1	2	8	0	0	0	11	0	0	0	2	2	4	3	3	4
Lineage367	1	1	0	0	0	0	0	8	2	0	2	4	0	0	0	0	8	0	0	3	3
Lineage368	1	1	0	0	0	4	0	8	4	0	0	6	0	0	0	0	6	0	4	3	3
Lineage369	0	0	0	0	0	2	4	0	1	0	0	4	0	0	0	0	2	0	3	3	1
Lineage370	0	0	0	0	0	4	0	0	1	0	0	2	0	0	0	1	1	0	1	3	2
Lineage371	1	0	0	0	0	1	2	4	0	0	0	7	0	0	1	0	4	3	0	3	3
Lineage372	0	1	0	0	0	0	2	4	0	0	0	6	0	0	1	0	2	0	4	3	4
Lineage374	0	1	0	0	0	2	2	4	1	1	0	5	0	0	0	1	5	1	0	3	3
Lineage375	0	0	0	0	0	2	0	0	1	0	0	1	0	0	0	2	0	0	0	0	2
Lineage376	1	0	0	0	0	0	2	4	0	0	0	6	0	0	1	0	4	0	2	3	3
Lineage377	1	0	0	0	0	2	4	4	2	0	0	7	0	0	0	1	2	1	5	3	4
Lineage378	0	0	0	0	0	2	0	0	0	0	0	2	0	0	1	0	2	0	0	0	2
Lineage379	1	0	0	0	0	1	0	4	0	0	0	5	0	0	1	0	1	4	0	3	3
Lineage380	0	0	0	0	0	2	0	0	2	0	0	0	1	0	0	2	0	0	0	0	2
Lineage381	0	0	0	0	0	1	2	0	0	0	0	5	0	0	1	2	1	0	2	3	1
Lineage382	1	0	0	0	0	1	0	4	1	0	0	4	0	0	0	0	4	1	0	3	3
Lineage384	0	0	0	0	0	1	0	0	0	0	0	3	0	0	1	0	3	0	0	0	2
Lineage385	0	0	0	0	0	2	4	0	0	0	0	6	0	0	1	0	1	1	4	3	1
Lineage386	0	0	0	0	0	2	4	0	0	0	0	6	0	0	1	0	2	1	3	3	1
Lineage387	0	0	0	0	0	5	0	0	3	0	0	1	0	0	0	3	1	0	0	1	2
Lineage389	0	0	0	0	0	3	2	0	2	0	0	2	0	0	0	4	0	0	0	0	2
Lineage391	0	0	0	0	0	3	0	0	3	0	0	0	1	0	0	3	0	0	0	0	2
Lineage392	0	0	0	0	0	1	2	0	3	0	0	0	1	0	0	3	0	0	0	0	2
Lineage398	0	0	0	0	0	4	4	0	3	0	1	3	0	0	0	2	2	3	0	3	1
Lineage400	0	0	0	0	0	4	4	0	0	0	2	5	0	0	0	0	2	1	4	3	1
Lineage402	0	0	0	0	0	0	4	0	1	0	0	4	0	0	0	0	1	1	3	3	1
Lineage403	0	0	0	0	0	3	0	0	1	0	0	1	0	0	0	1	0	0	1	3	2
Lineage405	0	0	0	0	0	2	0	0	1	0	0	3	0	0	0	1	3	0	0	1	2
Lineage407	0	0	0	0	0	1	0	0	3	0	0	0	1	0	0	3	0	0	0	0	2
Lineage408	0	0	0	0	0	3	0	0	1	0	0	4	0	0	0	0	2	0	3	3	1
Lineage410	0	0	0	0	0	4	4	0	0	0	0	11	0	0	0	0	0	5	6	2	5
Lineage411	0	0	0	0	0	1	2	0	2	0	2	1	0	0	0	1	3	0	1	3	2
Lineage412	0	0	0	0	0	3	0	0	5	0	0	6	0	0	0	5	1	3	2	3	1
Lineage413	0	0	0	0	0	1	2	0	0	0	1	4	0	0	0	0	1	0	4	3	1
Lineage414	0	0	0	0	0	5	0	0	2	0	0	3	0	0	0	2	0	0	3	3	1
Lineage415	0	0	0	0	0	6	0	0	1	0	0	8	0	0	0	0	1	2	6	3	4
Lineage416	0	0	0	0	0	0	8	0	2	0	2	4	0	0	0	1	3	3	1	3	1
Lineage417	0	0	0	0	0	3	4	0	1	0	0	6	0	0	0	0	3	0	4	3	1
Lineage032	0	0	0	0	0	6	0	0	0	0	0	5	0	0	0	0	3	0	2	3	1
Lineage021	0	0	0	0	0	0	4	0	4	0	0	2	0	0	0	4	2	0	0	3	1
Lineage025	0	0	0	0	0	0	4	0	2	0	1	1	0	0	0	3	1	0	0	1	2
Lineage026	0	1	0	0	0	2	6	4	2	0	1	11	0	0	0	4	5	1	4	3	5
Lineage419	0	0	0	0	0	4	0	0	2	0	0	2	0	0	0	2	2	0	0	1	2
Lineage180	0	0	0	0	0	4	0	0	1	0	0	2	0	0	0	1	2	0	0	3	2
Lineage205	0	0	0	0	0	1	2	0	1	0	1	3	0	0	0	3	2	0	0	1	2
Lineage216	1	0	0	0	0	3	0	4	3	2	0	2	0	0	0	3	2	1	1	3	3
Lineage233	1	0	0	0	0	5	0	4	4	0	0	5	0	0	0	6	2	0	2	3	3
Lineage240	0	0	0	0	0	3	6	0	1	0	0	9	0	0	0	5	3	0	2	3	5
Lineage324	0	0	0	0	0	2	2	0	3	0	0	2	0	0	0	3	2	0	0	1	2
