# Supplementary material for: Direct and indirect neurogenesis from radial glial progenitor cell clones in the mouse neocortex
Source: EMBO J. 2025 Nov 20;45(1):182–209. doi: 10.1038/s44318-025-00624-9 (PMC12759082; doi:10.1038/s44318-025-00624-9)
Supplement: Supplementary file 10 — Source data Fig. 2 [file 44318_2025_624_MOESM10_ESM.zip › Figure 2/2L/2L.xlsx]

## Sheet: #1
	D0	D1	D2	D3	D4	D5	D6	D7	D8	D9	D10	D11	D12	D13	D14	D15
S0	0	0	0	0	0	0	1	0	0	0	0	0	0	0	0	0
S1	0	0	2	2	3	2	1	1	0	0	0	0	0	0	0	0
S2	0	2	3	9	4	2	2	0	0	0	0	0	0	0	0	0
S3	4	4	9	7	3	3	0	0	0	0	0	0	0	0	0	0
S4	6	6	4	3	3	0	0	1	0	0	0	0	0	0	0	0
S5	1	4	1	2	0	1	1	0	0	0	0	0	0	0	0	0
S6	1	1	1	0	0	0	0	0	0	0	0	0	0	0	0	0
S7	0	0	0	0	0	0	0	0	0	0	0	0	0	0	0	0
S8	0	0	0	0	0	0	0	0	0	0	0	0	0	0	0	0
S9	0	0	0	0	0	0	0	0	0	0	0	0	0	0	0	0
S10	0	0	0	0	0	0	0	0	0	0	0	0	0	0	0	0
S11	0	0	0	0	0	0	0	0	0	0	0	0	0	0	0	0
S12	0	0	0	0	0	0	0	0	0	0	0	0	0	0	0	0
S13	0	0	0	0	0	0	0	0	0	0	0	0	0	0	0	0
S14	0	0	0	0	0	0	0	0	0	0	0	0	0	0	0	0
S15	0	0	0	0	0	0	0	0	0	0	0	0	0	0	0	0

## Sheet: #2
	D0	D1	D2	D3	D4	D5	D6	D7	D8	D9	D10	D11	D12	D13	D14	D15
S0	0	0	23	33	12	8	4	0	0	0	0	0	0	0	0	0
S1	0	2	5	1	2	1	0	0	0	0	0	0	0	0	0	0
S2	0	0	1	2	0	0	0	0	0	0	0	0	0	0	0	0
S3	0	0	0	0	0	0	0	0	0	0	0	0	0	0	0	0
S4	0	0	0	0	0	0	0	0	0	0	0	0	0	0	0	0
S5	0	0	0	0	0	0	0	0	0	0	0	0	0	0	0	0
S6	0	0	0	0	0	0	0	0	0	0	0	0	0	0	0	0
S7	0	0	0	0	0	0	0	0	0	0	0	0	0	0	0	0
S8	0	0	0	0	0	0	0	0	0	0	0	0	0	0	0	0
S9	0	0	0	0	0	0	0	0	0	0	0	0	0	0	0	0
S10	0	0	0	0	0	0	0	0	0	0	0	0	0	0	0	0
S11	0	0	0	0	0	0	0	0	0	0	0	0	0	0	0	0
S12	0	0	0	0	0	0	0	0	0	0	0	0	0	0	0	0
S13	0	0	0	0	0	0	0	0	0	0	0	0	0	0	0	0
S14	0	0	0	0	0	0	0	0	0	0	0	0	0	0	0	0
S15	0	0	0	0	0	0	0	0	0	0	0	0	0	0	0	0

## Sheet: #3
	D0	D1	D2	D3	D4	D5	D6	D7	D8	D9	D10	D11	D12	D13	D14	D15
S0	0	0	0	0	0	3	1	0	3	0	0	0	0	0	0	0
S1	0	0	0	0	3	0	2	2	1	0	0	0	0	0	0	0
S2	0	0	0	0	2	2	0	0	1	1	0	0	0	0	0	0
S3	0	0	1	2	1	1	3	0	0	0	0	0	0	0	0	0
S4	0	1	0	1	1	1	2	1	0	0	0	0	0	0	0	0
S5	0	0	0	1	0	0	0	0	0	0	0	0	0	0	0	0
S6	0	0	0	0	0	0	0	0	0	0	0	0	0	0	0	0
S7	0	0	0	0	0	0	0	0	0	0	0	0	0	0	0	0
S8	0	0	0	0	0	0	0	0	0	0	0	0	0	0	0	0
S9	0	0	0	0	0	0	0	0	0	0	0	0	0	0	0	0
S10	0	0	0	0	0	0	0	0	0	0	0	0	0	0	0	0
S11	0	0	0	0	0	0	0	0	0	0	0	0	0	0	0	0
S12	0	0	0	0	0	0	0	0	0	0	0	0	0	0	0	0
S13	0	0	0	0	0	0	0	0	0	0	0	0	0	0	0	0
S14	0	0	0	0	0	0	0	0	0	0	0	0	0	0	0	0
S15	0	0	0	0	0	0	0	0	0	0	0	0	0	0	0	0

## Sheet: #4
	D0	D1	D2	D3	D4	D5	D6	D7	D8	D9	D10	D11	D12	D13	D14	D15
S0	0	0	0	0	0	0	0	0	0	0	0	0	0	0	0	0
S1	0	0	0	0	0	0	0	0	0	0	0	0	0	0	0	0
S2	0	0	0	0	0	0	0	0	0	0	0	0	0	0	0	0
S3	0	0	0	0	0	0	0	0	0	0	0	0	0	0	0	0
S4	0	0	2	0	3	0	0	0	0	0	0	0	0	0	0	0
S5	0	0	0	0	1	2	1	0	0	0	0	0	0	0	0	0
S6	0	1	1	1	2	2	0	0	0	0	0	0	0	0	0	0
S7	2	2	2	0	2	0	0	0	0	0	0	0	0	0	0	0
S8	3	3	1	0	1	0	0	0	0	0	0	0	0	0	0	0
S9	1	1	0	0	0	0	0	0	0	0	0	0	0	0	0	0
S10	1	0	1	0	0	0	0	1	0	0	0	0	0	0	0	0
S11	1	0	0	0	0	0	0	0	0	0	0	0	0	0	0	0
S12	0	0	0	0	0	0	0	0	0	0	0	0	0	0	0	0
S13	0	0	0	0	0	0	1	0	0	0	0	0	0	0	0	0
S14	0	1	0	0	0	0	0	0	0	0	0	0	0	0	0	0
S15	0	0	0	0	0	0	0	0	0	0	0	0	0	0	0	0

## Sheet: #5
	D0	D1	D2	D3	D4	D5	D6	D7	D8	D9	D10	D11	D12	D13	D14	D15
S0	0	0	0	0	0	0	0	0	1	1	0	0	0	0	0	0
S1	0	0	0	0	0	0	0	0	0	0	0	0	0	0	0	0
S2	0	0	0	0	0	0	0	0	1	0	0	0	0	0	0	0
S3	0	0	0	0	0	1	0	2	0	0	0	1	0	0	0	0
S4	0	0	0	0	0	0	0	0	0	0	0	0	0	0	0	0
S5	0	0	0	0	0	0	0	0	0	1	0	0	0	0	0	0
S6	0	0	0	0	0	0	0	0	0	0	0	0	0	0	0	0
S7	0	0	0	0	0	0	0	0	0	1	0	0	0	0	0	0
S8	0	0	0	0	0	0	0	1	0	0	0	0	0	0	0	0
S9	0	0	0	0	0	0	0	0	1	0	0	0	0	0	0	0
S10	0	0	0	0	0	0	0	0	0	0	0	0	0	0	0	0
S11	0	0	0	0	0	0	0	0	0	0	0	0	0	0	0	0
S12	0	0	0	0	0	0	0	0	0	0	0	0	0	0	0	0
S13	0	0	0	0	0	0	0	0	0	0	0	0	0	0	0	0
S14	0	0	0	0	0	0	0	0	0	0	0	0	0	0	0	0
S15	1	0	0	0	0	0	0	0	0	0	0	0	0	0	0	0
