# Supplementary material for: Direct and indirect neurogenesis from radial glial progenitor cell clones in the mouse neocortex
Source: EMBO J. 2025 Nov 20;45(1):182–209. doi: 10.1038/s44318-025-00624-9 (PMC12759082; doi:10.1038/s44318-025-00624-9)
Supplement: Supplementary file 10 — Source data Fig. 2 [file 44318_2025_624_MOESM10_ESM.zip › Figure 2/2L/README.txt]

Sheets named #1, #2, #3, #4, and #5 represent different clusters, corresponding to the five plots in the Figure 2K.
D0-D15 represent the number of neurons located in the deep layers (layer 5-6)  within a single lineage, while S0-S15 represent the number of neurons in the superficial layer (layers 2-4) in a single lineage. The number of lineages is entered into the relevant table cell.
