# Supplementary material for: Direct and indirect neurogenesis from radial glial progenitor cell clones in the mouse neocortex
Source: EMBO J. 2025 Nov 20;45(1):182–209. doi: 10.1038/s44318-025-00624-9 (PMC12759082; doi:10.1038/s44318-025-00624-9)
Supplement: Supplementary file 10 — Source data Fig. 2 [file 44318_2025_624_MOESM10_ESM.zip › Figure 2/2E/2E.xlsx]

## Sheet: Sheet1
	Apoptotic neuron numbers	Percentage (%)
G1	32	24.4275
G2	46	35.1145
G3	30	22.9008
G4	16	12.2137
G5	6	4.58015
G6	1	0.763359
