# Supplementary material for: Direct and indirect neurogenesis from radial glial progenitor cell clones in the mouse neocortex
Source: EMBO J. 2025 Nov 20;45(1):182–209. doi: 10.1038/s44318-025-00624-9 (PMC12759082; doi:10.1038/s44318-025-00624-9)
Supplement: Supplementary file 10 — Source data Fig. 2 [file 44318_2025_624_MOESM10_ESM.zip › Figure 2/2B/2B.xlsx]

## Sheet: lineage_size
Lineage #	Neuron number per lineage
Lineage001	8
Lineage003	3
Lineage004	4
Lineage005	8
Lineage006	4
Lineage007	3
Lineage008	9
Lineage009	9
Lineage010	3
Lineage011	5
Lineage012	6
Lineage013	8
Lineage014	3
Lineage015	6
Lineage016	8
Lineage017	9
Lineage018	3
Lineage019	10
Lineage020	6
Lineage022	7
Lineage023	8
Lineage024	16
Lineage028	11
Lineage029	8
Lineage030	11
Lineage031	7
Lineage033	5
Lineage034	3
Lineage038	3
Lineage039	3
Lineage040	5
Lineage041	10
Lineage042	3
Lineage043	7
Lineage044	6
Lineage045	5
Lineage046	17
Lineage047	5
Lineage049	4
Lineage051	11
Lineage054	3
Lineage055	3
Lineage056	5
Lineage058	3
Lineage060	6
Lineage061	3
Lineage062	3
Lineage063	4
Lineage064	9
Lineage065	3
Lineage066	3
Lineage067	5
Lineage068	7
Lineage069	3
Lineage074	6
Lineage075	11
Lineage076	2
Lineage078	3
Lineage081	2
Lineage082	4
Lineage088	5
Lineage090	6
Lineage092	2
Lineage096	3
Lineage098	6
Lineage099	7
Lineage105	5
Lineage106	10
Lineage111	8
Lineage113	2
Lineage117	6
Lineage118	3
Lineage119	4
Lineage123	2
Lineage124	6
Lineage127	5
Lineage131	3
Lineage132	3
Lineage133	2
Lineage136	11
Lineage137	2
Lineage138	3
Lineage141	8
Lineage143	5
Lineage144	5
Lineage146	9
Lineage147	9
Lineage148	7
Lineage149	5
Lineage150	6
Lineage151	4
Lineage153	5
Lineage154	6
Lineage156	6
Lineage157	7
Lineage159	11
Lineage161	3
Lineage166	16
Lineage167	4
Lineage169	5
Lineage170	10
Lineage171	5
Lineage172	5
Lineage173	5
Lineage163	5
Lineage174	9
Lineage175	7
Lineage177	8
Lineage178	3
Lineage179	5
Lineage181	6
Lineage183	3
Lineage184	6
Lineage185	7
Lineage186	7
Lineage187	7
Lineage188	11
Lineage189	3
Lineage191	12
Lineage192	13
Lineage193	3
Lineage194	8
Lineage195	7
Lineage197	4
Lineage199	3
Lineage200	7
Lineage201	3
Lineage203	4
Lineage204	5
Lineage206	4
Lineage209	2
Lineage210	5
Lineage211	5
Lineage213	5
Lineage215	4
Lineage217	2
Lineage218	2
Lineage219	4
Lineage222	8
Lineage223	8
Lineage224	7
Lineage225	7
Lineage226	8
Lineage227	6
Lineage228	8
Lineage229	10
Lineage230	9
Lineage232	15
Lineage234	9
Lineage235	18
Lineage236	9
Lineage237	12
Lineage238	11
Lineage239	12
Lineage241	3
Lineage244	6
Lineage245	5
Lineage247	2
Lineage249	4
Lineage250	3
Lineage253	19
Lineage255	8
Lineage256	5
Lineage257	9
Lineage258	2
Lineage259	3
Lineage261	10
Lineage262	13
Lineage266	10
Lineage268	9
Lineage269	12
Lineage271	11
Lineage272	8
Lineage274	7
Lineage275	7
Lineage276	12
Lineage277	6
Lineage278	9
Lineage279	7
Lineage281	4
Lineage283	6
Lineage285	3
Lineage287	9
Lineage289	6
Lineage290	4
Lineage291	5
Lineage292	6
Lineage293	9
Lineage298	10
Lineage299	10
Lineage301	11
Lineage304	10
Lineage308	6
Lineage309	14
Lineage310	2
Lineage315	13
Lineage316	4
Lineage317	5
Lineage318	3
Lineage319	5
Lineage320	7
Lineage321	8
Lineage322	8
Lineage323	6
Lineage325	3
Lineage326	13
Lineage327	6
Lineage328	16
Lineage331	8
Lineage332	6
Lineage333	6
Lineage334	2
Lineage335	6
Lineage338	2
Lineage339	3
Lineage340	9
Lineage341	11
Lineage342	5
Lineage343	6
Lineage344	8
Lineage345	4
Lineage346	6
Lineage347	3
Lineage348	5
Lineage349	5
Lineage351	5
Lineage352	10
Lineage355	10
Lineage356	2
Lineage357	4
Lineage358	4
Lineage359	2
Lineage362	4
Lineage365	12
Lineage367	8
Lineage368	12
Lineage369	6
Lineage370	4
Lineage371	7
Lineage372	6
Lineage374	8
Lineage375	2
Lineage376	6
Lineage377	10
Lineage378	2
Lineage379	5
Lineage380	2
Lineage381	5
Lineage382	5
Lineage384	3
Lineage385	6
Lineage386	6
Lineage387	6
Lineage389	5
Lineage391	3
Lineage392	3
Lineage398	9
Lineage400	9
Lineage402	5
Lineage403	3
Lineage405	4
Lineage407	3
Lineage408	5
Lineage410	11
Lineage411	5
Lineage412	11
Lineage413	5
Lineage414	5
Lineage415	9
Lineage416	9
Lineage417	7
Lineage032	6
Lineage021	6
Lineage025	4
Lineage026	14
Lineage419	4
Lineage180	4
Lineage205	5
Lineage216	7
Lineage233	11
Lineage240	10
Lineage324	5
Lineage036	12
Lineage037	12
Lineage052	12
Lineage128	5
Lineage165	9
Lineage182	8
Lineage202	5
Lineage221	10
Lineage242	6
Lineage254	8
Lineage360	10
Lineage395	4
Lineage002	8
Lineage121	8
