# Supplementary material for: Direct and indirect neurogenesis from radial glial progenitor cell clones in the mouse neocortex
Source: EMBO J. 2025 Nov 20;45(1):182–209. doi: 10.1038/s44318-025-00624-9 (PMC12759082; doi:10.1038/s44318-025-00624-9)
Supplement: Supplementary file 11 — Source data Fig. 3 [file 44318_2025_624_MOESM11_ESM.zip]

Archive with 18 entries (10 files):
- Figure 3/
- Figure 3/3B/
- Figure 3/3C/
- Figure 3/3D/
- Figure 3/3H/
- Figure 3/3A/
- Figure 3/3F/
- Figure 3/3G/
- Figure 3/3B/3B.xlsx
- Figure 3/3B/README.txt
- Figure 3/3C/3C.xlsx
- Figure 3/3D/3D.xlsx
- Figure 3/3H/3H.xlsx
- Figure 3/3H/README.txt
- Figure 3/3A/3A.xlsx
- Figure 3/3F/3F.xlsx
- Figure 3/3G/3G.xlsx
- Figure 3/3G/README.txt
