# Supplementary material for: Direct and indirect neurogenesis from radial glial progenitor cell clones in the mouse neocortex
Source: EMBO J. 2025 Nov 20;45(1):182–209. doi: 10.1038/s44318-025-00624-9 (PMC12759082; doi:10.1038/s44318-025-00624-9)
Supplement: Supplementary file 11 — Source data Fig. 3 [file 44318_2025_624_MOESM11_ESM.zip › Figure 3/3B/README.txt]

"Numbers" represents the numbers of N divisions, IP divisions, and IPP divisions in all lineages. "Percentages" represents the proportions of the three division patterns accounting for the total number of divisions in all lineages.
