# Supplementary material for: Direct and indirect neurogenesis from radial glial progenitor cell clones in the mouse neocortex
Source: EMBO J. 2025 Nov 20;45(1):182–209. doi: 10.1038/s44318-025-00624-9 (PMC12759082; doi:10.1038/s44318-025-00624-9)
Supplement: Supplementary file 11 — Source data Fig. 3 [file 44318_2025_624_MOESM11_ESM.zip › Figure 3/3C/3C.xlsx]

## Sheet: Sheet1
	G1	G2	G3	G4	G5	G6
N divisions (%)	40.7018	46.4286	64.5714	72.2222	78.4314	95.2381
IP divisions (%)	33.6842	38.0952	28	25	21.5686	4.7619
IPP divisions (%)	25.614	15.4762	7.42857	2.77778	0	0
