# Supplementary material for: Direct and indirect neurogenesis from radial glial progenitor cell clones in the mouse neocortex
Source: EMBO J. 2025 Nov 20;45(1):182–209. doi: 10.1038/s44318-025-00624-9 (PMC12759082; doi:10.1038/s44318-025-00624-9)
Supplement: Supplementary file 11 — Source data Fig. 3 [file 44318_2025_624_MOESM11_ESM.zip › Figure 3/3D/3D.xlsx]

## Sheet: Sheet1
	Neurons from N divisions	Neurons from IP divisions	Neurons from IPP divisions
Neuron numbers	629	606	532
Percentages (%)	35.5971	34.2954	30.1075
