# Supplementary material for: Direct and indirect neurogenesis from radial glial progenitor cell clones in the mouse neocortex
Source: EMBO J. 2025 Nov 20;45(1):182–209. doi: 10.1038/s44318-025-00624-9 (PMC12759082; doi:10.1038/s44318-025-00624-9)
Supplement: Supplementary file 11 — Source data Fig. 3 [file 44318_2025_624_MOESM11_ESM.zip › Figure 3/3H/3H.xlsx]

## Sheet: G1
N divisions	IP divisions	IPP divisions
1.05519	42.4838	40.068
69.5197	41.4564	40.068
81.1742	40.0841	39.9709
24.5614	27.3504	40.6994
2.70135	21.3675	59.9446
1.17241	11.0383	58.363
27.7931	11.0383	75.8879
48.4747	31.9834	68.0347
44.9084	42.1401	74.7489
5.28926	39.7846	61.406
6.30252	86.8394	87.2222
28.8866	25.7445	91.6667
44.7862	29.5846	37.9113
3.71094	14.9171	29.4707
5.31355	14.9171	32.618
39.5564	37.8273	41.917
33.6427	32.0047	49.3207
24.6896	32.406	48.2337
24.8086	50.5878	40.8967
30.525	51.9157	52.3596
7.90123	45.1341	30.9645
54.3808	22.9229	31.3029
59.9449	28.2914	42.8088
2.66047	85.3032	26.7343
8.76887	91.058	48.3448
24.662	37.1007	26.8424
48.9277	42.9463	37.2618
57.5134	38.5542	43.3609
11.6082	47.0497	23.2353
49.8907	39.3587	15.6863
32.8671	41.2024	10.4412
48.1374	87.6737	28.5801
9.05823	95.8232	9.4152
60.8345	53.9977	15.614
9.99815	39.4992	28.8889
17.5658	58.4975	35.0877
46.671	52.5912	7.78547
6.51639	53.0143	48.0841
7.92232	5.92752	28.0277
1.43775	41.2012	25.8218
36.5688	45.476	37.2002
29.0279	8.18054	37.2002
43.7775	14.9254	31.7052
1.86577	44.2941	25.2508
25.5302	69.8131	57.9873
0.554675	30.1	47.0687
15.8221	22.8	41.5179
32.2069	3.4897	52.9835
8.49431	19.7652	36.1392
8.92405	8.17462	45.5681
3.64865	13.6315	58.1797
18.0847	3.40162	26.5616
43.3038	6.13316	31.6797
22.9905	77.0471	30.6159
58.9308	85.732	37.1628
71.8863	42.8525	43.8406
34.9412	31.59	46.1934
29.8313	37.7326	46.9874
9.53401	48.898	46.9874
22.0321	48.898	36.1617
45.0512	20.3466	44.5914
44.5216	12.2456	49.4332
62.2015	45.8091	73.7294
43.122	50.8714	66.9069
59.0634	6.85714	82.4528
20.0832	21.6237	86.4233
25.0354	43.0809	67.0843
15.5899	49.0862	64.7331
23.4133	38.6551	60.0309
11.4594	62.8592	67.0843
29.1387	55.4201	76.1916
2.72397	68.654	70.0504
24.6885	57.6096	76.1916
6.55738	57.6096	76.1916
19.4097	15.3108	49.6007
64.5035	32.6325	53.1721
12.0316	49.7913	41.523
31.0559	42.3187	41.523
4.70348	36.2854	36.6204
52.9319	52.3785	21.2063
32.3748	17.8661	42.6985
0.765306	28.0322	50.3843
12.3849	39.9797	88.1615
2.70936	47.1007	90.0812
7.4038	46.6268	93.2316
3.9356	64.9075	76.6429
17.7947	63.6789	30.1171
46.1443	34.9496	35.0809
7.12098	26.1166	50.976
33.3669	16.3297	48.6893
55.246	19.6385	22.5141
1.9937	13.9617	15.197
7.86241	10.8333	66.4757
33.1721	46.1249	74.7965
34.6887	18.1053	64.2749
23.0613	3.19559	59.2704
16.6445	44.3709	82.0462
12.5061	53.245	78.5293
27.2933	47.4747	68.1997
20.2925	48.3064	73.4629
46.8932	53.4653	59.1076
20.3934	22.8266	61.2843
11.1666	39.7214	69.9267
10.0413	67.9487	68.7064
18.0299	43.2581	56.7466
4.19727	46.4309	65.9247
39.4707	57.6948	83.8014
0.251467	38.9218	86.4299
52.6895	31.2391	31.4033
18.6263	21.7461	61.1711
55.2374	28.977	69.1201
48.249	3.78038	46.2218
36.8785	0.972898	56.8412
44.5111	33.8794	54.1939
10.5425	10.2497	47.5312
32.0988	26.4423	47.5312
7.72769	24.7115	52.6519
	38.0504	49.7265
	45.575	49.7265
	56.8114	45.8052
	62.0484	21.5952
	18.1513	26.6956
	31.7437	33.6951
	43.2836	41.7797
	41.05	12.017
	45.184	20.7823
	55.7423	36.1621
	55.7423	39.1437
	49.4179	54.1692
	55.4118	57.134
	8.62069	47.5602
	23.8245	51.9456
	73.5832	47.5301
	74.1316	57.8313
	35.0856	48.6277
	46.5159	67.9518
	52.6536	41.4141
	56.2239	41.4141
	70.2261	50.1203
	73.4506	54.8822
	23.7425	29.7326
	25.9903	40.8088
	27.1032	46.1347
	18.9252	56.0474
	17.8587	68.7879
	18.9384	70.9524
	67.3077	80.5628
	69.7467	81.7316
	70.2146	35.7143
	65.4402	52.0408
	56.2861	53.142
	61.3801	35.7072
	44.0338	60.827
	42.7138	64.9619
	20.3774	58.5963
	12.5235	57.5862
	17.3373	30.4294
	58.1997	38.1456
	67.592	35.781
	36.2464	52.6447
	54.3534	18.1818
	39.6329	24.4318
	49.5307	38.4178
	64.1988	32.824
	59.2943	46.09
	67.1627	63.7858
	69.0476	36.9241
	44.5545	30.0136
	15.5256	47.4233
	14.5392	47.4233
	32.628	67.1779
	45.4148	76.8712
	57.7836	35.3402
	15.2369	35.3402
	15.625	35.3402
	46.6316	24.9842
	27.8646	50.5927
	9.58005	36.5302
	14.0741	40.4095
	25.703	14.1165
	35.0271	42.9005
	24.0944	47.0109
	30.6655	57.0652
		41.3949
		64.8391
		70.428
		23.7901
		35.1684
		52.2818
		58.8835
		80.5494
		73.7705
		58.1841
		65.6927
		75.6163
		73.59
		45.7749
		42.1687
		12.1464
		27.6257
		37.8795
		34.9162
		34.9162
		61.9433
		64.17
		69.9244
		71.8147
		50.4883
		51.9043
		51.9043
		65.1152
		79.0994
		63.3989
		62.0742
		31.8949
		32.4576
		52.1576
		59.925
		38.5557
		43.0808
		31.6162
		36.4141
		51.7198
		66.0325
		59.4134
		67.8954
		55.4248
		49.3347
		44.0635
		53.1218
		42.615
		49.6368
		50.8475
		56.1743
		68.573
		20.5997
		44.1929
		62.3814
		72.4858
		71.9165
		69.7818
		61.2585
		45.5439
		38.9253
		41.3499
		34.8341
		34.8341
		40.4028
		5
		19.3634
		6.96177
		23.3319
		15.7797

## Sheet: G2
N divisions	IP divisions	IPP divisions
66.6006	29.3831	16.7584
83.5808	22.1053	23.83
85.9604	58.0939	25.4616
1.56658	54.8353	33.2761
43.7931	39.8246	19.5813
63.954	3.37931	10.8155
10.7448	76.1642	49.8633
18.2073	78.5714	58.7206
31.9027	61.2116	96.1784
39.0244	58.2576	76.0646
23.0042	26.4	75.3304
32.6266	41.4993	77.3128
21.8262	70.6827	77.242
37.6875	19.8485	66.8612
35.9349	29.697	54.457
44.6268	17.122	34.173
54.2958	10.324	66.039
33.0209	31.9745	80.8256
6	63.0573	87.371
85.7814	39.0686	87.371
45.6731	35.7099	91.7436
87.3657	76.5497	23.7838
46.7717	84.7502	31.4414
82.0345	43.652	42.7928
72.0682	18.7304	29.3243
43.328	52.244	36.6818
82.1724	52.244	42.7738
27.6451	48.046	69.6006
35.2339	51.9157	52.0415
66.1179	19.4057	77.7671
55.3895	29.3111	83.892
32.8671	59.0231	86.1587
45.8688	59.9449	81.4324
63.4424	11.7621	57.8592
31.0573	5.91152	73.1919
16.7951	14.2857	49.7265
59.0175	12.3918	52.6519
36.7744	92.5385	62.4935
15.3048	91.8491	67.4699
25.6668	63.0631	84.2842
31.6476	51.0842	32.5636
43.6609	72.0783	35.0141
7.19881	66.8583	23.4712
80.9836	61.9401	64.9465
42.9645	77.9074	63.7615
41.8379	72.5234	71.1009
45.7787	61.1838	80.6575
18.6786	29.6433	65.2268
11.8612	35.742	72.1922
50.1553	27.7609	77.2678
54.4336	19.4672	82.1274
68.0876	85.0505	76.6344
22.988	91.2374	80.5085
74.9048	48.2508	77.7557
29.5661	44.5193	78.8481
34.4283	11.392	70.3101
50.0598	27.5151	67.2868
67.8751	67.1073	29.1171
40.0671	59.6423	27.3012
48.118	59.6394	42.602
6.03933	66.3833	35.7072
27.5733	73.7784	72.619
30.1415	75.1212	78.2313
14.4585	58.427	71.6092
32.66	59.9108	71.4908
11.3196	72.9148	77.6437
36.179	69.7754	86.092
38.0143	86.9251	45.4263
71.8641	73.5378	84.8164
10.8368	78.8932	34.1008
51.4286	71.0665	58.6808
43.1872	78.6045	71.474
17.1833	69.2417	68.8347
11.1247	8.22511	73.5095
62.0724	16.945	88.3351
10.5053	91.026	81.3406
9.21182	27.5936	74.3357
51.1499	30.5882	82.6691
53.4338	40.7269	81.3406
42.6658	47.8736	22.7111
20.1812	44.4318	51.1296
55.7423	47.2302	70.7524
58.1404	28.2929	71.6486
8.93983	37.8683	71.9053
47.4121	56.0994	82.2984
22.4648	63.2761	83.9406
65.5257	77.0171	82.7471
66.1858	81.2653	88.1491
55.6884	60.4452	88.7772
17.2771	65.9247	22.7405
85.3448	66.1208	17.8426
30.2585	73.7263	72.2608
4.02327	31.0049	68.2523
37.1169	35.2328	90.3631
47.5305	35.8226	94.7557
51.9924	57.1965	79.1125
14.5795	52.1975	87.7597
48.4769	51.6549	77.0657
54.9044	38.485	76.4373
77.854	35.1064	79.7028
7.52622	38.8309	84.5743
52.9589	38.8309	47.1522
56.2347	55.5303	35.6517
78.6885	71.7342	69.3418
24.9878	52.0588	50.3328
48.249	62.563	53.6098
66.3118	48.4948	58.807
39.5756	42.8869	62.34
13.2037	70.3614	68.0162
44.5241	77.6506	71.8336
5	65.4201	73.913
6.32676	28.4309	74.6692
44.6083	26.8773	84.4347
	48.7245	84.5326
	49.7449	74.1862
	35.7918	89.4763
	44.1649	70.5441
	38.7356	63.4361
	38.7356	67.8414
	59.5673	31.5789
	49.2308	40.3305
	62.7249	41.1111
	62.0484	31.5789
	9.70996	83.72
	11.8295	76.2485
	45.6882	62.9806
	50.4146	72.2375
	74.1605	84.3717
	75.7985	84.5829
	52.8317	80.9398
	36.5854	83.8437
	42.3695	42.5562
	8.62069	50.288
	55.0709	55.9332
	62.8481	53.9947
	33.2883	27.4834
	45.614	41.0761
	75.3448	55.5118
	75.3448	37.2538
	78.4494
	68.0683
	64.2775
	68.0137
	70.0743
	70.0743
	69.9153
	84.5003
	89.9891
	78.6137
	18.403
	18.403
	7.47581
	19.613
	36.8457
	47.5187
	62.4745
	75.2037
	76.6227
	90.3651
	61.821
	70.2381
	72.0913
	82.0493
	39.3083
	50.7003
	79.5251
	24.4558
	29.7055
	22
	20.6004
	40.0184
	31.7387
	20.0089
	21.7785

## Sheet: G3
N divisions	IP divisions	IPP divisions
32.5614	81.9896	45.5953
30.5363	82.9326	52.9938
70.3793	58.2576	39.8878
60.4478	58.8136	47.1946
22.9868	64.4022	72.113
84.3423	84.3373	84.4595
44.2577	32.6438	88.6064
58.8692	24.0909	80.4361
43.3824	54.8639	63.7091
63.3824	58.3401	60.3199
4.54102	76.2864	21.1348
11.5062	78.4862	21.1729
64.5768	79.0586	65.4935
52.244	83.1671	66.6578
30.4043	34.1975	72.0826
83.1944	50.8642	69.4628
78.9739	12.2093	93.0537
17.0928	15.1993	89.8665
74.654	81.1194	82.3329
70.2609	83.1739	85.7183
89.6188	87.2895	84.0648
47.6461	89.7882	89.6613
65.6747	64.7503	53.0636
80.8031	72.1812	55.4335
72.6456	55.4668	77.0037
10.5149	40.7269	77.2656
82.1495	80.1478	80.461
11.5293	92.1603	80.461
53.6556	23.1293	74.6315
46.0127	24.428	74.7091
62.1246	84.9619	84.6939
37.4796	84.0512	69.6064
25.13	62.2127	74.7085
93.144	61.9455	80.6851
90.1311	69.5841	84.9173
53.8728	73.5868	51.954
83.7644	84.1387	51.1111
46.9857	82.385	40.2139
88.3817	52.8136	34.7464
6.94616	60.1409	76.553
73.2323	69.8113	73.8907
77.0394	81.7407
51.6594	78.072
76.4317	74.4652
51.281	89.7403
36.6818	87.3206
79.8984	42.8849
36.0941	51.1413
33.5829	81.6246
63.7732	81.6246
47.3465	66.9587
75.8308	76.2203
68.1174	80.4969
64.9542	69.1052
88.0849	76.3956
59.8623	76.3956
47.6094	44.5245
63.95	47.0747
91.6703	87.2278
35.334	89.6566
67.6458	34.4861
75.2475	41.7438
87.2892	25.3429
86.0691	35.7185
47.7902	88.4498
88.8344	84.3438
77.9503	79.7274
31.9195	85.0044
29.3661	65.3576
85.9162	77.6767
84.1844	76.3705
26.6811	77.6938
40	69.7156
74.6358	65.9716
77.3593	90.0319
56.042	92.0346
34.9162	61.1336
74.6855	80.6118
4.01146	79.0117
14.398	79.0117
58.646	76.1511
77.5137	79.8758
48.5675	69.0209
64.1034	36.9081
91.9655	29.3935
66.8293	34.8827
50.1332
67.1955
44.8735
65.212
10.4037
12.5206
58.7806
60.3507
87.9963
72.8824
81.2726
13.8001
75
70.038
85.5937
55.9502
27.4834
48.9067
72.7057
16.8217
53.9596

## Sheet: G4
N divisions	IP divisions	IPP divisions
74.1549	28.3509	66.6049
73.6325	22.1053	69.3834
70.9495	66.9517	77.4142
16.4961	73.1827	81.245
80.8333	71.2281	87.3343
74.0576	60.3086	90.2798
62.3126	50.8603	94.2857
61.6667	55.8197	94.2857
50.256	60.545	56.0976
76.9015	77.6659	53.3502
94.0953	93.9502	74.6005
72.9012	84.3416	80.9644
73.1827	33.5821
71.3569	27.8252
95.287	77.8163
43.4163	73.8302
90.6542	59.933
19.2	62.1572
93.3658	75.0662
92.7349	71.9637
72.4225	89.0005
33.5354	85.9526
56.6468	91.1698
38.8554	83.3409
93.144	82.3332
91.9497	84.4314
52.249	78.8136
83.3949	75.3027
21.8976	77.8897
77.5586	72.9056
75.8195	86.6754
56.0115	74.4352
9.16126	51.4551
88.5463	37.3837
91.8287	31.4184
81.3048	30.8241
84.29	34.519
78.7449	17.8426
28.6432	88.9388
86.6986	88.9388
40.4226	74.8018
79.8168	70.5727
68.2255	79.0117
91.2642	85.7857
57.4929	70.6771
72.7169	75.3584
86.0691	20.9154
46.0102	51.5643
77.7076
88.4058
30.0443
64.3763
24.6855
47.2272
43.5897
72.3157
56.7531
72.6767
75.4328
63.3796
79.462
73.571
22.5827
75.1681
75
77.0028
88.7493
83.0645
48
70.9386
66.1338
26.4276

## Sheet: G5
N divisions	IP divisions
74.4219	68.9825
84.3852	62.0536
80.1492	74.18
85.0333	67.5778
28.7898	57.0888
83.2172	44.9984
83.2099	24.5399
84.4437	31.6973
29.977	58.5586
69.5258	81.3514
80.402	86.9086
87.7568	88.8256
44.6993	85.6944
80.9469	83.7778
27.5821	90.0726
80.6642	90.9806
67.985	30
88.8126	32.3296
92.5655	88.741
62.5825	90.4811
93.4251
88.0822
73.5095
6.91489
85.7726
78.3
89.9152
89.3559
80.8494
91.2894
30.5383
63.8171
80.565
73.6111
81.4421
80.663
89.077
65.2392
53.6003
42.718

## Sheet: G6
N divisions	IP divisions
82.1754	63.3333
88.6826	63.7084
79.069	75.1969
84.5669	76.1155
94.365
73.5345
91.041
78.5672
87.6529
54.6371
81.8143
92.3746
87.8097
65.8736
83.8285
90.7915
77.0028
87.5862
48.0834
83.0899
