# Supplementary material for: Direct and indirect neurogenesis from radial glial progenitor cell clones in the mouse neocortex
Source: EMBO J. 2025 Nov 20;45(1):182–209. doi: 10.1038/s44318-025-00624-9 (PMC12759082; doi:10.1038/s44318-025-00624-9)
Supplement: Supplementary file 11 — Source data Fig. 3 [file 44318_2025_624_MOESM11_ESM.zip › Figure 3/3F/3F.xlsx]

## Sheet: Sheet1
	N divisions (%)	IP divisions (%)	IPP divisions (%)
CThPN	43.7037	37.037	19.2593
DL-CPN	33.3333	30.5556	36.1111
SCPN/HPN	32.0388	40.7767	27.1845
SL-CPN	35.1312	33.8192	31.0496
