# Supplementary material for: Direct and indirect neurogenesis from radial glial progenitor cell clones in the mouse neocortex
Source: EMBO J. 2025 Nov 20;45(1):182–209. doi: 10.1038/s44318-025-00624-9 (PMC12759082; doi:10.1038/s44318-025-00624-9)
Supplement: Supplementary file 11 — Source data Fig. 3 [file 44318_2025_624_MOESM11_ESM.zip › Figure 3/3G/3G.xlsx]

## Sheet: Sheet1
G1	G2	G3	G4	G5	G6
1.05519	29.3831	32.5614	28.3509	68.9825	82.1754
42.4838	22.1053	81.3974	22.1053	62.0536	88.6826
41.4564	66.6006	86.4629	74.1549	74.4219	79.069
69.5197	83.5808	68.0281	73.6325	84.3852	84.5669
40.0841	58.0939	69.113	70.9495	80.1492	94.365
81.1742	54.8353	30.5363	16.4961	68.2645	73.5345
24.5614	85.9604	81.9896	80.8333	61.0542	91.041
40.068	1.56658	82.9326	74.0576	85.0333	78.5672
40.068	16.7584	70.3793	62.3126	28.7898	87.6529
39.9709	23.83	58.2576	61.6667	83.2172	54.6371
40.6994	25.4616	58.8136	66.9517	74.18	63.3333
2.70135	33.2761	60.4478	73.1827	67.5778	63.7084
1.17241	39.8246	22.9868	50.256	57.0888	81.8143
27.7931	3.37931	84.3423	71.2281	44.9984	92.3746
59.9446	43.7931	44.2577	60.3086	83.2099	87.8097
58.363	76.1642	58.8692	76.9015	24.5399	65.8736
75.8879	78.5714	43.3824	94.0953	31.6973	83.8285
68.0347	61.2116	64.4022	50.8603	84.4437	90.7915
48.4747	58.2576	84.3373	72.9012	29.977	77.0028
44.9084	63.954	32.6438	73.1827	69.5258	87.5862
5.28926	10.7448	24.0909	71.3569	80.402	75.1969
27.3504	26.4	54.8639	95.287	87.7568	76.1155
21.3675	18.2073	58.3401	43.4163	44.6993	48.0834
74.7489	31.9027	63.3824	61.1988	80.9469	83.0899
61.406	39.0244	76.2864	74.0777	27.5821
87.2222	23.0042	78.4862	90.6542	58.5586
91.6667	41.4993	4.54102	19.2	81.3514
6.30252	70.6827	11.5062	55.8197	86.9086
37.9113	19.8485	64.5768	93.3658	88.8256
29.4707	29.697	52.244	92.7349	80.6642
32.618	17.122	30.4043	72.4225	67.985
41.917	10.324	83.1944	33.5354	88.8126
11.0383	31.9745	78.9739	56.6468	92.5655
11.0383	63.0573	79.0586	38.8554	85.6944
28.8866	39.0686	83.1671	93.144	83.7778
49.3207	35.7099	45.5953	91.9497	76.6805
48.2337	76.5497	52.9938	52.249	76.6805
40.8967	84.7502	39.8878	83.3949	62.5825
52.3596	32.6266	47.1946	21.8976	93.4251
30.9645	21.8262	17.0928	66.6049	73.8584
31.3029	43.652	40.6476	69.3834	90.6393
42.8088	18.7304	58.5428	77.4142	88.0822
26.7343	52.244	34.1975	81.245	90.0726
48.3448	52.244	50.8642	77.5586	90.9806
26.8424	37.6875	76.7523	75.8195	73.5095
37.2618	35.9349	80.1402	56.0115	92.4744
43.3609	44.6268	74.654	9.16126	76.845
31.9834	19.5813	70.2609	88.5463	6.91489
42.1401	10.8155	73.0769	60.545	30
23.2353	49.8633	76.3872	77.6659	32.3296
15.6863	58.7206	41.523	91.8287	85.7726
10.4412	54.2958	7.6746	81.3048	35.7185
28.5801	48.046	89.6188	93.9502	60.7036
44.7862	51.9157	77.8153	84.3416	78.3
39.7846	19.4057	90.2309	33.5821	89.9152
86.8394	29.3111	47.6461	27.8252	88.741
3.71094	33.0209	65.6747	84.29	90.4811
5.31355	12.0266	72.113	78.7449	89.3559
25.7445	20.8802	84.4595	28.6432	80.8494
29.5846	6	88.6064	86.6986	91.2894
9.4152	85.7814	80.4361	40.4226	30.5383
15.614	45.6731	80.8031	77.8163	63.8171
28.8889	87.3657	72.6456	73.8302	80.565
35.0877	96.1784	10.5149	79.8168	73.6111
14.9171	76.0646	82.1495	59.933	81.4421
14.9171	75.3304	11.5293	62.1572	80.663
7.78547	77.3128	63.7091	87.3343	89.077
48.0841	59.0231	60.3199	90.2798	65.2392
28.0277	59.9449	21.1348	94.2857	53.6003
25.8218	46.7717	21.1729	94.2857	42.718
39.5564	82.0345	53.6556	68.2255
37.8273	11.7621	46.0127	75.0662
32.0047	5.91152	62.1246	71.9637
37.2002	14.2857	37.4796	91.2642
37.2002	12.3918	25.13	89.0005
31.7052	72.0682	12.2093	85.9526
25.2508	40.19	15.1993	57.4929
32.406	6.68048	93.144	72.7169
50.5878	43.328	90.1311	91.1698
51.9157	82.1724	53.8728	83.3409
45.1341	27.6451	83.7644	82.3332
33.6427	92.5385	46.9857	84.4314
24.6896	91.8491	65.4935	86.0691
24.8086	35.2339	66.6578	78.8136
22.9229	63.8731	72.0826	75.3027
28.2914	41.714	69.4628	46.0102
30.525	63.0631	81.1194	77.7076
7.90123	51.0842	83.1739	77.8897
85.3032	66.1179	87.2895	72.9056
91.058	72.0783	89.7882	88.4058
37.1007	66.8583	88.3817	30.0443
42.9463	77.242	42.2143	86.6754
54.3808	66.8612	46.1071	74.4352
57.9873	54.457	6.94616	64.3763
47.0687	55.3895	73.2323	51.4551
41.5179	32.8671	64.7503	37.3837
52.9835	61.9401	72.1812	56.0976
59.9449	77.9074	77.0394	53.3502
38.5542	45.8688	51.6594	74.6005
47.0497	63.4424	55.4668	80.9644
36.1392	72.5234	40.7269	24.6855
45.5681	61.1838	76.4317	31.4184
58.1797	31.0573	80.1478	30.8241
26.5616	29.6433	92.1603	34.519
31.6797	35.742	51.281	17.8426
30.6159	16.7951	23.1293	47.2272
37.1628	59.0175	24.428	88.9388
43.8406	27.7609	84.9619	88.9388
2.66047	19.4672	84.0512	43.5897
46.1934	36.7744	36.6818	56.042
46.9874	85.0505	79.8984	74.8848
46.9874	91.2374	36.0941	72.3157
36.1617	15.3048	33.5829	56.7531
44.5914	34.173	63.7732	74.8018
49.4332	66.039	62.2127	70.5727
73.7294	25.6668	61.9455	72.6767
66.9069	48.2508	52.905	75.4328
8.76887	44.5193	51.3408	63.3796
24.662	31.6476	47.3465	79.0117
48.9277	43.6609	75.8308	85.7857
57.5134	7.19881	68.1174	79.462
39.3587	80.9836	64.9542	73.571
41.2024	42.9645	88.0849	22.5827
87.6737	41.8379	69.5841	75.1681
95.8232	11.392	73.5868	75
11.6082	27.5151	59.8623	77.0028
49.8907	67.1073	84.1387	70.6771
53.9977	59.6423	82.385	75.3584
39.4992	59.6394	47.6094	88.7493
58.4975	66.3833	93.0537	83.0645
52.5912	80.8256	89.8665	20.9154
53.0143	87.371	82.3329	51.5643
5.92752	87.371	85.7183	48
41.2012	91.7436	52.8136	70.9386
45.476	45.7787	60.1409	66.1338
32.8671	18.6786	84.0648	26.4276
48.1374	11.8612	89.6613
9.05823	73.7784	53.0636
8.18054	75.1212	55.4335
14.9254	58.427	63.95
60.8345	59.9108	69.8113
44.2941	72.9148	81.7407
69.8131	69.7754	77.0037
30.1	50.1553	77.2656
22.8	54.4336	80.461
9.99815	86.9251	80.461
17.5658	73.5378	42.8369
46.671	78.8932	91.6703
6.51639	71.0665	35.334
7.92232	78.6045	78.072
1.43775	69.2417	74.4652
36.5688	8.22511	67.6458
3.4897	16.945	75.2475
19.7652	91.026	87.2892
29.0279	68.0876	86.0691
43.7775	23.7838	89.7403
8.17462	31.4414	87.3206
13.6315	42.7928	74.6315
3.40162	29.3243	74.7091
6.13316	36.6818	84.6939
1.86577	42.7738	42.8849
25.5302	69.6006	51.1413
0.554675	52.0415	47.7902
15.8221	22.988	88.8344
77.0471	74.9048	81.6246
85.732	29.5661	81.6246
42.8525	27.5936	77.9503
31.59	30.5882	66.9587
37.7326	34.4283	76.2203
48.898	40.7269	31.9195
48.898	47.8736	80.4969
20.3466	63.3437	69.1052
12.2456	63.3437	29.3661
32.2069	50.0598	85.9162
8.49431	44.4318	84.1844
8.92405	47.2302	76.3956
3.64865	67.8751	76.3956
82.4528	40.0671	44.5245
86.4233	48.118	47.0747
45.8091	6.03933	69.6064
50.8714	27.5733	74.7085
6.85714	30.1415	80.6851
21.6237	28.2929	84.9173
18.0847	37.8683	87.2278
43.0809	77.7671	89.6566
49.0862	83.892	26.6811
67.0843	86.1587	51.954
64.7331	81.4324	51.1111
60.0309	56.0994	40.2139
67.0843	63.2761	34.7464
76.1916	77.0171	34.4861
70.0504	81.2653	41.7438
76.1916	60.4452	40
76.1916	65.9247	74.6358
49.6007	66.1208	25.3429
53.1721	73.7263	35.7185
41.523	14.4585	77.3593
41.523	32.66	88.4498
43.3038	31.0049	84.3438
22.9905	35.2328	79.7274
58.9308	35.8226	85.0044
71.8863	57.1965	76.553
38.6551	57.8592	73.8907
62.8592	73.1919	56.042
55.4201	49.7265	65.3576
68.654	52.6519	77.6767
36.6204	52.1975	34.9162
21.2063	51.6549	74.6855
42.6985	62.4935	4.01146
50.3843	67.4699	14.398
34.9412	84.2842	76.3705
88.1615	32.5636	77.6938
90.0812	35.0141	58.646
93.2316	23.4712	69.7156
76.6429	64.9465	65.9716
57.6096	63.7615	77.5137
57.6096	71.1009	70.1005
30.1171	80.6575	71.7337
35.0809	38.485	48.5675
50.976	35.1064	90.0319
48.6893	11.3196	92.0346
22.5141	38.8309	61.1336
15.197	38.8309	80.6118
29.8313	36.179	64.1034
15.3108	24.2623	91.9655
32.6325	19.9383	66.8293
9.53401	55.5303	50.1332
22.0321	71.7342	67.1955
45.0512	52.0588	44.8735
44.5216	62.563	79.0117
62.2015	48.4948	79.0117
43.122	42.8869	74.1256
49.7913	70.3614	85.9346
42.3187	77.6506	76.1511
59.0634	38.0143	79.8758
20.0832	71.8641	65.212
36.2854	65.2268	10.4037
52.3785	72.1922	12.5206
17.8661	77.2678	58.7806
28.0322	82.1274	60.3507
39.9797	76.6344	87.9963
47.1007	80.5085	45.1856
25.0354	77.7557	59.2277
15.5899	78.8481	72.8824
23.4133	70.3101	81.2726
46.6268	67.2868	48.7179
64.9075	29.1171	43.5897
11.4594	27.3012	13.8001
66.4757	42.602	75
74.7965	35.7072	70.038
64.2749	72.619	69.0209
59.2704	78.2313	36.9081
82.0462	71.6092	85.5937
78.5293	71.4908	55.9502
68.1997	77.6437	27.4834
73.4629	86.092	48.9067
59.1076	45.4263	72.7057
61.2843	84.8164	16.8217
69.9267	34.1008	29.3935
68.7064	58.6808	34.8827
56.7466	65.4201	53.9596
65.9247	71.474
83.8014	68.8347
86.4299	73.5095
63.6789	88.3351
31.4033	81.3406
61.1711	74.3357
69.1201	82.6691
46.2218	81.3406
34.9496	10.8368
26.1166	51.4286
16.3297	43.1872
19.6385	17.1833
13.9617	22.7111
10.8333	51.1296
56.8412	11.1247
54.1939	62.0724
47.5312	10.5053
47.5312	28.4309
52.6519	26.8773
49.7265	70.7524
49.7265	71.6486
45.8052	71.9053
21.5952	82.2984
26.6956	48.7245
33.6951	49.7449
41.7797	83.9406
46.1249	82.7471
12.017	88.1491
20.7823	88.7772
36.1621	35.7918
39.1437	44.1649
29.1387	38.7356
2.72397	38.7356
18.1053	9.21182
3.19559	22.7405
24.6885	17.8426
44.3709	72.2608
53.245	68.2523
6.55738	59.5673
54.1692	49.2308
57.134	51.1499
47.5602	62.7249
51.9456	62.0484
47.4747	90.3631
48.3064	94.7557
53.4653	79.1125
47.5301	87.7597
57.8313	9.70996
48.6277	11.8295
67.9518	53.4338
19.4097	45.6882
64.5035	50.4146
41.4141	77.0657
41.4141	76.4373
50.1203	79.7028
54.8822	84.5743
29.7326	74.1605
40.8088	75.7985
46.1347	47.1522
56.0474	35.6517
68.7879	69.3418
70.9524	50.3328
80.5628	53.6098
81.7316	58.807
35.7143	62.34
52.0408	52.8317
53.142	36.5854
35.7072	42.6658
60.827	20.1812
64.9619	55.7423
58.5963	58.1404
57.5862	8.93983
30.4294	68.0162
38.1456	71.8336
35.781	73.913
52.6447	74.6692
18.1818	47.4121
24.4318	22.4648
38.4178	42.3695
32.824	8.62069
22.8266	65.5257
39.7214	66.1858
46.09	55.6884
63.7858	55.0709
36.9241	62.8481
30.0136	84.4347
47.4233	84.5326
47.4233	74.1862
67.1779	89.4763
76.8712	33.2883
67.9487	45.614
43.2581	17.2771
35.3402	75.3448
35.3402	75.3448
35.3402	85.3448
24.9842	30.2585
46.4309	78.4494
57.6948	68.0683
38.9218	70.5441
31.2391	63.4361
12.0316	67.8414
31.0559	31.5789
4.70348	40.3305
52.9319	41.1111
32.3748	31.5789
21.7461	83.72
28.977	76.2485
50.5927	62.9806
36.5302	72.2375
40.4095	64.2775
14.1165	68.0137
42.9005	70.0743
47.0109	70.0743
57.0652	84.3717
41.3949	84.5829
3.78038	80.9398
0.972898	83.8437
0.765306	42.5562
64.8391	50.288
70.428	55.9332
33.8794	53.9947
10.2497	4.02327
12.3849	69.9153
2.70936	84.5003
23.7901	37.1169
35.1684	47.5305
7.4038	51.9924
26.4423	14.5795
24.7115	48.4769
38.0504	54.9044
45.575	46.8932
56.8114	47.5283
62.0484	77.854
3.9356	89.9891
17.7947	78.6137
18.1513	18.403
52.2818	18.403
58.8835	7.52622
80.5494	7.47581
73.7705	19.613
46.1443	36.8457
58.1841	47.5187
65.6927	62.4745
75.6163	75.2037
73.59	76.6227
31.7437	90.3651
43.2836	52.9589
45.7749	5.36463
42.1687	5.36463
12.1464	56.2347
7.12098	61.821
41.05	70.2381
45.184	78.6885
27.6257	24.9878
37.8795	72.0913
34.9162	82.0493
34.9162	48.249
33.3669	66.3118
55.7423	39.3083
55.7423	50.7003
55.246	79.5251
1.9937	39.5756
7.86241	24.4558
61.9433	29.7055
64.17	22
69.9244	20.6004
71.8147	27.4834
50.4883	41.0761
51.9043	55.5118
51.9043	37.2538
65.1152	13.2037
49.4179	44.5241
55.4118	40.0184
8.62069	31.7387
23.8245	5
73.5832	6.32676
74.1316	20.0089
35.0856	21.7785
46.5159	44.6083
52.6536
56.2239
70.2261
73.4506
23.7425
25.9903
27.1032
18.9252
79.0994
63.3989
62.0742
17.8587
18.9384
33.1721
34.6887
67.3077
69.7467
23.0613
70.2146
65.4402
31.8949
32.4576
52.1576
59.925
38.5557
43.0808
31.6162
36.4141
51.7198
66.0325
59.4134
67.8954
56.2861
61.3801
16.6445
55.4248
49.3347
44.0635
53.1218
44.0338
42.7138
20.3774
12.5061
42.615
49.6368
50.8475
56.1743
68.573
20.5997
44.1929
27.2933
62.3814
72.4858
71.9165
69.7818
20.2925
12.5235
17.3373
61.2585
45.5439
38.9253
41.3499
46.8932
58.1997
67.592
36.2464
54.3534
20.3934
11.1666
10.0413
18.0299
39.6329
49.5307
64.1988
59.2943
4.19727
39.4707
0.251467
52.6895
67.1627
69.0476
44.5545
15.5256
18.6263
55.2374
48.249
36.8785
14.5392
32.628
45.4148
57.7836
44.5111
15.2369
15.625
46.6316
27.8646
9.58005
14.0741
10.5425
32.0988
7.72769
34.8341
34.8341
40.4028
5
19.3634
6.96177
23.3319
15.7797
25.703
35.0271
24.0944
30.6655
