# Supplementary material for: Direct and indirect neurogenesis from radial glial progenitor cell clones in the mouse neocortex
Source: EMBO J. 2025 Nov 20;45(1):182–209. doi: 10.1038/s44318-025-00624-9 (PMC12759082; doi:10.1038/s44318-025-00624-9)
Supplement: Supplementary file 12 — Source data Fig. 4 [file 44318_2025_624_MOESM12_ESM.zip]

Archive with 48 entries (41 files):
- Figure 4/
- Figure 4/4B/
- Figure 4/4L/
- Figure 4/4J/
- Figure 4/4D/
- Figure 4/4F/
- Figure 4/4H/
- Figure 4/4B/12h.tif
- Figure 4/4B/0.5h.tif
- Figure 4/4B/3h.tif
- Figure 4/4B/5h.tif
- Figure 4/4B/9h.tif
- Figure 4/4B/0.0h.tif
- Figure 4/4B/17h.tif
- Figure 4/4B/7h.tif
- Figure 4/4B/README.txt
- Figure 4/4B/11h.tif
- Figure 4/4B/1h.tif
- Figure 4/4L/4L.xlsx
- Figure 4/4L/README.txt
- Figure 4/4J/README.txt
- Figure 4/4J/4J.xlsx
- Figure 4/4D/28h.tif
- Figure 4/4D/2.5h.tif
- Figure 4/4D/25h.tif
- Figure 4/4D/7.0h.tif
- Figure 4/4D/14h.tif
- Figure 4/4D/0.0h.tif
- Figure 4/4D/20.5h.tif
- Figure 4/4D/32.5h.tif
- Figure 4/4D/14.5h.tif
- Figure 4/4D/README.txt
- Figure 4/4D/4.0h.tif
- Figure 4/4D/11h.tif
- Figure 4/4F/2.5h.tif
- Figure 4/4F/43.0h.tif
- Figure 4/4F/40.5h.tif
- Figure 4/4F/28.0h.tif
- Figure 4/4F/24.0h.tif
- Figure 4/4F/6.5h.tif
- Figure 4/4F/32.5h.tif
- Figure 4/4F/21.0h.tif
- Figure 4/4F/1.5h.tif
- Figure 4/4F/README.txt
- Figure 4/4F/0h.tif
- Figure 4/4F/58.0h.tif
- Figure 4/4F/60.0h.tif
- Figure 4/4H/4H.xlsx
