# Supplementary material for: Direct and indirect neurogenesis from radial glial progenitor cell clones in the mouse neocortex
Source: EMBO J. 2025 Nov 20;45(1):182–209. doi: 10.1038/s44318-025-00624-9 (PMC12759082; doi:10.1038/s44318-025-00624-9)
Supplement: Supplementary file 12 — Source data Fig. 4 [file 44318_2025_624_MOESM12_ESM.zip › Figure 4/4L/4L.xlsx]

## Sheet: Sheet1
T1	T2	T3
32.5	36.5	33
28.5	26	16.5
21	40.5	43
49		28
25.5		29
25
30.5
19
36
22
