# Supplementary material for: Direct and indirect neurogenesis from radial glial progenitor cell clones in the mouse neocortex
Source: EMBO J. 2025 Nov 20;45(1):182–209. doi: 10.1038/s44318-025-00624-9 (PMC12759082; doi:10.1038/s44318-025-00624-9)
Supplement: Supplementary file 12 — Source data Fig. 4 [file 44318_2025_624_MOESM12_ESM.zip › Figure 4/4J/4J.xlsx]

## Sheet: Sheet1
t1	t2	t3	t4
12	4	19.5	30
15.5	25	4	6
17	11.5	12	29.5
23.5	19.5	14.5	46.5
25		19	24
20		11.5	41
16.5		11.5	21
10		34.5	33.5
15		16	68
4		27	28
6.5
12
19.5
20.5
35.5
26
3.5
17.5
29.5
16
36
19
19.5
6.5
26
