# Supplementary material for: Direct and indirect neurogenesis from radial glial progenitor cell clones in the mouse neocortex
Source: EMBO J. 2025 Nov 20;45(1):182–209. doi: 10.1038/s44318-025-00624-9 (PMC12759082; doi:10.1038/s44318-025-00624-9)
Supplement: Supplementary file 12 — Source data Fig. 4 [file 44318_2025_624_MOESM12_ESM.zip › Figure 4/4H/4H.xlsx]

## Sheet: Sheet1
	Division numbers	Percentages (%)
N division	42	56.7568
IP division	17	22.973
IPP division	10	13.5135
Unclassfied	5	6.75676
