# Supplementary material for: Direct and indirect neurogenesis from radial glial progenitor cell clones in the mouse neocortex
Source: EMBO J. 2025 Nov 20;45(1):182–209. doi: 10.1038/s44318-025-00624-9 (PMC12759082; doi:10.1038/s44318-025-00624-9)
Supplement: Supplementary file 13 — Source data Fig. 5 [file 44318_2025_624_MOESM13_ESM.zip]

Archive with 16 entries (8 files):
- Figure 5/
- Figure 5/5I/
- Figure 5/5G/
- Figure 5/5H/
- Figure 5/5J/
- Figure 5/5C/
- Figure 5/5D/
- Figure 5/5E/
- Figure 5/5I/5I.xlsx
- Figure 5/5G/5G.xlsx
- Figure 5/5G/README.txt
- Figure 5/5H/5H.xlsx
- Figure 5/5J/5J.xlsx
- Figure 5/5C/5C.xlsx
- Figure 5/5D/5D.xlsx
- Figure 5/5E/5E.xlsx
