# Supplementary material for: Direct and indirect neurogenesis from radial glial progenitor cell clones in the mouse neocortex
Source: EMBO J. 2025 Nov 20;45(1):182–209. doi: 10.1038/s44318-025-00624-9 (PMC12759082; doi:10.1038/s44318-025-00624-9)
Supplement: Supplementary file 13 — Source data Fig. 5 [file 44318_2025_624_MOESM13_ESM.zip › Figure 5/5I/5I.xlsx]

## Sheet: Sheet1
In silico lineages
Generations	Mean of IPP divisions (%)	SD of IPP divisions (%)	Mean of IP divisions (%)	SD of IP divisions (%)	Mean of N divisions (%)	SD of N divisions (%)
G1	23.12	2.25358	27.34	2.70469	49.54	2.58754
G2	13.522	2.01134	29.0855	2.72897	57.3925	3.25079
G3	8.30924	2.02204	26.3443	3.17498	65.3465	3.67497
G4	6.11349	1.92493	23.9518	3.45875	69.9348	3.57325
G5	4.81886	2.25255	20.6924	4.40354	74.4888	4.51221
G6	3.1469	2.97447	18.3984	6.16262	78.4547	6.6321
Experimental lineages
Generations	IPP divisions (%)	IP divisions (%)	N divisions (%)
G1	25.614	33.6842	40.7018
G2	15.4762	38.0952	46.4286
G3	7.42857	28	64.5714
G4	2.77778	25	72.2222
G5	0	21.5686	78.4314
G6	0	4.7619	95.2381
