# Supplementary material for: Direct and indirect neurogenesis from radial glial progenitor cell clones in the mouse neocortex
Source: EMBO J. 2025 Nov 20;45(1):182–209. doi: 10.1038/s44318-025-00624-9 (PMC12759082; doi:10.1038/s44318-025-00624-9)
Supplement: Supplementary file 13 — Source data Fig. 5 [file 44318_2025_624_MOESM13_ESM.zip › Figure 5/5G/5G.xlsx]

## Sheet: Sheet1
in silico lineages				Experimental lineages
Generation numbers	Mean (%)	SD (%)		Generation numbers	Percentages (%)
2	24.6618	1.88875		2	27.4436
3	27.0746	2.2618		3	28.1955
4	20.3278	2.02834		4	22.9323
5	14.3797	1.84493		5	13.1579
6	8.5698	1.44899		6	7.14286
7	4.98641	1.08386		7	1.12782
