# Supplementary material for: Direct and indirect neurogenesis from radial glial progenitor cell clones in the mouse neocortex
Source: EMBO J. 2025 Nov 20;45(1):182–209. doi: 10.1038/s44318-025-00624-9 (PMC12759082; doi:10.1038/s44318-025-00624-9)
Supplement: Supplementary file 13 — Source data Fig. 5 [file 44318_2025_624_MOESM13_ESM.zip › Figure 5/5H/5H.xlsx]

## Sheet: Sheet1
	Mean	SD
G1	547.67	18.1235
G2	426.15	14.9441
G3	296.49	15.7382
G4	184.76	12.68
G5	103.8	10.4614
G6	52.94	7.17471
G7	24.31	6.01946
