# Supplementary material for: Direct and indirect neurogenesis from radial glial progenitor cell clones in the mouse neocortex
Source: EMBO J. 2025 Nov 20;45(1):182–209. doi: 10.1038/s44318-025-00624-9 (PMC12759082; doi:10.1038/s44318-025-00624-9)
Supplement: Supplementary file 13 — Source data Fig. 5 [file 44318_2025_624_MOESM13_ESM.zip › Figure 5/5J/5J.xlsx]

## Sheet: Sheet1
in silico lineages
	Numbers of IPP divisions	Numbers of IP divisions	Numbers of N divisions
Percentages (%)	13.3224	26.2423	60.4353
SD (%)	1.0623	1.58382	1.75615
Experimental lineages
	Number of IPP divisions	Number of IP divisions	Number of N divisions
Percentages (%)	57.5455	27.0909	12.2727
in silico lineages
	Neuron numbers from IPP divisions	Neuron numbers from IP divisions	Neuron numbers from N divisions
Percentages (%)	32.0297	31.5778	36.3925
SD (%)	2.01776	1.81576	1.70504
Experimental lineages
	Neuron number from IPP divisions	Neuron number from IP divisions	Neuron number from N divisions
Percentages (%)	34.4584	32.4442	29.3958
