# Supplementary material for: Direct and indirect neurogenesis from radial glial progenitor cell clones in the mouse neocortex
Source: EMBO J. 2025 Nov 20;45(1):182–209. doi: 10.1038/s44318-025-00624-9 (PMC12759082; doi:10.1038/s44318-025-00624-9)
Supplement: Supplementary file 13 — Source data Fig. 5 [file 44318_2025_624_MOESM13_ESM.zip › Figure 5/5C/5C.xlsx]

## Sheet: Sheet1
	G1 to G2	G2 to G3	G3 to G4	G4 to G5	G5 to G6	G6 to G7
Switched (%)	45.4545	43.9252	30.9091	25.9259	37.5	50
Non-switched (%)	54.5455	56.0748	69.0909	74.0741	62.5	50
