# Supplementary material for: Direct and indirect neurogenesis from radial glial progenitor cell clones in the mouse neocortex
Source: EMBO J. 2025 Nov 20;45(1):182–209. doi: 10.1038/s44318-025-00624-9 (PMC12759082; doi:10.1038/s44318-025-00624-9)
Supplement: Supplementary file 13 — Source data Fig. 5 [file 44318_2025_624_MOESM13_ESM.zip › Figure 5/5D/5D.xlsx]

## Sheet: Sheet1
	Exiting neurogenic cell cycle (%)	Within neurogenic cell cycle (%)
G2	42.7807	57.2193
G3	48.5981	51.4019
G4	50.9091	49.0909
G5	70.3704	29.6296
G6	75	25
G7	100	0
