# Supplementary material for: Direct and indirect neurogenesis from radial glial progenitor cell clones in the mouse neocortex
Source: EMBO J. 2025 Nov 20;45(1):182–209. doi: 10.1038/s44318-025-00624-9 (PMC12759082; doi:10.1038/s44318-025-00624-9)
Supplement: Supplementary file 13 — Source data Fig. 5 [file 44318_2025_624_MOESM13_ESM.zip › Figure 5/5E/5E.xlsx]

## Sheet: Sheet1
	G1→G2 (%)	G2→G3 (%)	G3→G4 (%)
N→IPP	4.21053	1.51515	0
N→IP	30.5263	12.1212	14.8936
N→N	65.2632	86.3636	85.1064
IP→IPP	9.41176	6.77966	0
IP→IP	48.2353	45.7627	40
IP→N	42.3529	47.4576	60
IPP→IPP	42.1875	23.8095	37.5
IPP→IP	37.5	38.0952	62.5
IPP→N	20.3125	38.0952	0
